# Supplementary material for: Extraction of clinical data on major pulmonary diseases from unstructured radiologic reports using a large language model
Source: PLoS One. 2024 Nov 25;19(11):e0314136. doi: 10.1371/journal.pone.0314136 (PMC11588275; doi:10.1371/journal.pone.0314136)
Supplement: S1 File — (XLSX) [file pone.0314136.s003.xlsx]

## Sheet: Sheet1
XrayResult	Hospital	Pneumonia	ILD	ActiveTB	PulmonaryEdema	PleuralEffusion	LungCancer	Emphysema	gold_pneumonia	gold_ILD	gold_active TB	gold_pulmonary edema	gold_pleural effusion	gold_lung cancer	gold_emphysema	GPT3_5_result	GPT4_result	gemini_result	pneumonia(GPT4)	interstitial lung disease(GPT4)	active tuberculosis(GPT4)	pulmonary edema(GPT4)	pleural effusion(GPT4)	lung cancer(GPT4)	emphysema(GPT4)
X-ray description: Chest PA (AP) S/P chest tube placement, left Left pneumothorax. -> resolving Diffuse extensive reticulonodular interstitial opacities in both lungs. , X-ray result: S/P chest tube placement, left Left pneumothorax. -> slightly improving Diffuse extensive reticulonodular interstitial opacities in both lungs.	UUMC	0	1	0	0	0	0	0	0	1	0	0	0	0	0	{ "Pneumonia": "no", "Interstitial Lung Disease": "yes", "Active Tuberculosis": "no", "Pulmonary Edema": "no", "Pleural Effusion": "no", "Lung Cancer": "no", "Emphysema": "no" }	{ "Pneumonia": "no", "Interstitial Lung Disease": "yes", "Active Tuberculosis": "no", "Pulmonary Edema": "no", "Pleural Effusion": "no", "Lung Cancer": "no", "Emphysema": "no" }	{ "Pneumonia": "no", "Interstitial Lung Disease": "yes", "Active Tuberculosis": "no", "Pulmonary Edema": "no", "Pleural Effusion": "no", "Lung Cancer": "no", "Emphysema": "no" }	no	yes	no	no	no	no	no
X-ray description: Chest PA (AP) Chronic post destructed fibroscarred and cavitary changes in both upper lungs. Diffuse emphysema. Both pleural adhesions. , X-ray result: No significant interval change 1. Cystic parenchymal destruction with volume loss in both upper lung zone 2. Small pulmonary nodules in both lung 3. Severe emphysema, both lung	UUMC	0	0	2	0	0	0	1	0	0	0	0	0	0	1	{ "Pneumonia": "no", "Interstitial Lung Disease": "no", "Active Tuberculosis": "no", "Pulmonary Edema": "no", "Pleural Effusion": "no", "Lung Cancer": "no", "Emphysema": "yes" }	{ "Pneumonia": "no", "Interstitial Lung Disease": "yes", "Active Tuberculosis": "yes", "Pulmonary Edema": "no", "Pleural Effusion": "no", "Lung Cancer": "yes", "Emphysema": "yes" }	``` { "Pneumonia": "no", "Interstitial Lung Disease": "no", "Active Tuberculosis": "no", "Pulmonary Edema": "no", "Pleural Effusion": "no", "Lung Cancer": "no", "Emphysema": "yes" } ```	no	yes	yes	no	no	yes	yes
X-ray description: nan, X-ray result: No significant interval change -> Lung mass in Rt. upper lung zone	UUMC	0	0	0	0	0	1	0	0	0	0	0	0	1	0	{ "Pneumonia": "no", "Interstitial Lung Disease": "no", "Active Tuberculosis": "no", "Pulmonary Edema": "no", "Pleural Effusion": "no", "Lung Cancer": "yes", "Emphysema": "no" }	{ "Pneumonia": "no", "Interstitial Lung Disease": "no", "Active Tuberculosis": "no", "Pulmonary Edema": "no", "Pleural Effusion": "no", "Lung Cancer": "yes", "Emphysema": "no" }	{ "Pneumonia": "no", "Interstitial Lung Disease": "no", "Active Tuberculosis": "no", "Pulmonary Edema": "no", "Pleural Effusion": "no", "Lung Cancer": "yes", "Emphysema": "no" }	no	no	no	no	no	yes	no
X-ray description: Chest PA (AP) Bilateral pleural effusion (Rt. > Lt.). Passive atelectasis in both lower lungs. , X-ray result: Consolidation and nodules in both lungs. -> improving Subsegmental atelectasis in both lower lungs. -> improving	UUMC	1	0	0	0	1	0	0	1	0	0	0	1	0	0	{ "Pneumonia": "no", "Interstitial Lung Disease": "no", "Active Tuberculosis": "no", "Pulmonary Edema": "no", "Pleural Effusion": "yes", "Lung Cancer": "no", "Emphysema": "no" }	{ "Pneumonia": "yes", "Interstitial Lung Disease": "no", "Active Tuberculosis": "no", "Pulmonary Edema": "no", "Pleural Effusion": "yes", "Lung Cancer": "no", "Emphysema": "no" }	``` { "Pneumonia": "yes", "Interstitial Lung Disease": "no", "Active Tuberculosis": "no", "Pulmonary Edema": "no", "Pleural Effusion": "yes", "Lung Cancer": "no", "Emphysema": "no" } ```	yes	no	no	no	yes	no	no
X-ray description: Chest PA (AP) Hypoinflated lungs. Diffuse subsegmental atelectases. , X-ray result: nan	UUMC	0	0	0	0	0	0	0	0	0	0	0	0	0	0	{ "Pneumonia": "no", "Interstitial Lung Disease": "no", "Active Tuberculosis": "no", "Pulmonary Edema": "no", "Pleural Effusion": "no", "Lung Cancer": "no", "Emphysema": "no" }	{ "Pneumonia": "no", "Interstitial Lung Disease": "no", "Active Tuberculosis": "no", "Pulmonary Edema": "no", "Pleural Effusion": "no", "Lung Cancer": "no", "Emphysema": "no" }	{ "Pneumonia": "no", "Interstitial Lung Disease": "no", "Active Tuberculosis": "no", "Pulmonary Edema": "no", "Pleural Effusion": "no", "Lung Cancer": "no", "Emphysema": "no" }	no	no	no	no	no	no	no
X-ray description: nan, X-ray result: Diffuse extensive consolidation & nodulesin both parahilar area and both lower lungs. -> interval improving state	UUMC	1	0	0	1	0	0	0	1	0	0	0	0	0	0	{ "Pneumonia": "yes", "Interstitial Lung Disease": "no", "Active Tuberculosis": "no", "Pulmonary Edema": "no", "Pleural Effusion": "no", "Lung Cancer": "no", "Emphysema": "no" }	{ "Pneumonia": "yes", "Interstitial Lung Disease": "no", "Active Tuberculosis": "no", "Pulmonary Edema": "no", "Pleural Effusion": "no", "Lung Cancer": "no", "Emphysema": "no" }	{ "Pneumonia": "yes", "Interstitial Lung Disease": "no", "Active Tuberculosis": "no", "Pulmonary Edema": "no", "Pleural Effusion": "no", "Lung Cancer": "no", "Emphysema": "no" }	yes	no	no	no	no	no	no
X-ray description: nan, X-ray result: Growth of pulmonary nodule in Lt. upper lung zone -> R/O Due to hemorrhage	UUMC	0	0	0	0	0	1	0	0	0	0	0	0	0	0	{ "Pneumonia": "no", "Interstitial Lung Disease": "no", "Active Tuberculosis": "no", "Pulmonary Edema": "no", "Pleural Effusion": "no", "Lung Cancer": "yes", "Emphysema": "no" }	{ "Pneumonia": "no", "Interstitial Lung Disease": "no", "Active Tuberculosis": "no", "Pulmonary Edema": "no", "Pleural Effusion": "no", "Lung Cancer": "yes", "Emphysema": "no" }	{ "Pneumonia": "no", "Interstitial Lung Disease": "no", "Active Tuberculosis": "no", "Pulmonary Edema": "no", "Pleural Effusion": "no", "Lung Cancer": "yes", "Emphysema": "no" }	no	no	no	no	no	yes	no
X-ray description: Chest PA (AP) Hypoinflated lungs. Diffuse peribronchial cuffings and nodularities in both lungs., X-ray result: nan	UUMC	1	0	0	0	0	0	0	1	0	0	0	0	0	0	{ "Pneumonia": "no", "Interstitial Lung Disease": "yes", "Active Tuberculosis": "no", "Pulmonary Edema": "no", "Pleural Effusion": "no", "Lung Cancer": "no", "Emphysema": "no" }	{ "Pneumonia": "no", "Interstitial Lung Disease": "yes", "Active Tuberculosis": "no", "Pulmonary Edema": "no", "Pleural Effusion": "no", "Lung Cancer": "no", "Emphysema": "no" }	{ "Pneumonia": "no", "Interstitial Lung Disease": "yes", "Active Tuberculosis": "no", "Pulmonary Edema": "no", "Pleural Effusion": "no", "Lung Cancer": "no", "Emphysema": "no" }	no	yes	no	no	no	no	no
X-ray description: Chest PA (AP) Hypoinflated lungs. Peribronchial cuffings and confluent opacities in both lower lungs. , X-ray result: nan	UUMC	1	0	0	0	0	0	0	1	0	0	0	0	0	0	{ "Pneumonia": "yes", "Interstitial Lung Disease": "no", "Active Tuberculosis": "no", "Pulmonary Edema": "no", "Pleural Effusion": "no", "Lung Cancer": "no", "Emphysema": "no" }	{ "Pneumonia": "yes", "Interstitial Lung Disease": "no", "Active Tuberculosis": "no", "Pulmonary Edema": "no", "Pleural Effusion": "no", "Lung Cancer": "no", "Emphysema": "no" }	{ "Pneumonia": "yes", "Interstitial Lung Disease": "no", "Active Tuberculosis": "no", "Pulmonary Edema": "no", "Pleural Effusion": "no", "Lung Cancer": "no", "Emphysema": "no" }	yes	no	no	no	no	no	no
X-ray description: Chest PA (AP) Focal consolidative nodule in left upper lung zone. -> slightly resolving , X-ray result: S/P LUL lobectomy Small amount of left pleural effusion. Subsegmental atelectasis in left lower lung zone. -> no significant interval change.	UUMC	1	0	0	0	1	0	0	1	0	0	0	1	0	0	{ "Pneumonia": "no", "Interstitial Lung Disease": "no", "Active Tuberculosis": "no", "Pulmonary Edema": "no", "Pleural Effusion": "yes", "Lung Cancer": "no", "Emphysema": "no" }	{ "Pneumonia": "no", "Interstitial Lung Disease": "no", "Active Tuberculosis": "no", "Pulmonary Edema": "no", "Pleural Effusion": "yes", "Lung Cancer": "no", "Emphysema": "no" }	``` { "Pneumonia": "no", "Interstitial Lung Disease": "no", "Active Tuberculosis": "no", "Pulmonary Edema": "no", "Pleural Effusion": "yes", "Lung Cancer": "no", "Emphysema": "no" } ```	no	no	no	no	yes	no	no
X-ray description: Chest PA (AP) Diffuse emphysema. Moderate lobulated enlargement of right hilar zone. A medium circumscribed nodule in right suprahilar lung. Left pleural adhesion. , X-ray result: 1. Slightly growth of Rt. supra-hilar mass 2. No significant interval change -> Ill-defined increased opacities in Rt. upper lung zone	UUMC	0	0	0	0	0	1	1	0	0	0	0	0	1	1	{ "Pneumonia": "no", "Interstitial Lung Disease": "no", "Active Tuberculosis": "no", "Pulmonary Edema": "no", "Pleural Effusion": "yes", "Lung Cancer": "yes", "Emphysema": "yes" }	{ "Pneumonia": "no", "Interstitial Lung Disease": "no", "Active Tuberculosis": "no", "Pulmonary Edema": "no", "Pleural Effusion": "no", "Lung Cancer": "yes", "Emphysema": "yes" }	``` { "Pneumonia": "no", "Interstitial Lung Disease": "no", "Active Tuberculosis": "no", "Pulmonary Edema": "no", "Pleural Effusion": "yes", "Lung Cancer": "yes", "Emphysema": "yes" } ```	no	no	no	no	no	yes	yes
X-ray description: Chest PA (AP) About 3-cm spiculated mass in left upper lung zone. , X-ray result: S/P LUL lobectomy -> chest tube insertion. Post-op hydropneumothorax. Subsegmental atelectasis in left hilar area and LLL. -> aggravated	UUMC	0	0	0	0	0	1	0	0	0	0	0	0	1	0	{ "Pneumonia": "no", "Interstitial Lung Disease": "no", "Active Tuberculosis": "no", "Pulmonary Edema": "no", "Pleural Effusion": "yes", "Lung Cancer": "yes", "Emphysema": "no" }	{ "Pneumonia": "no", "Interstitial Lung Disease": "no", "Active Tuberculosis": "no", "Pulmonary Edema": "no", "Pleural Effusion": "yes", "Lung Cancer": "yes", "Emphysema": "no" }	{ "Pneumonia": "no", "Interstitial Lung Disease": "no", "Active Tuberculosis": "no", "Pulmonary Edema": "no", "Pleural Effusion": "yes", "Lung Cancer": "yes", "Emphysema": "no" }	no	no	no	no	yes	yes	no
X-ray description: Chest PA (AP) Hypoinflated lungs. Diffuse severely increased uneven reticular interstitial markings. , X-ray result: nan	UUMC	0	1	0	0	0	0	0	0	1	0	0	0	0	0	{ "Pneumonia": "no", "Interstitial Lung Disease": "yes", "Active Tuberculosis": "no", "Pulmonary Edema": "no", "Pleural Effusion": "no", "Lung Cancer": "no", "Emphysema": "no" }	{ "Pneumonia": "no", "Interstitial Lung Disease": "yes", "Active Tuberculosis": "no", "Pulmonary Edema": "no", "Pleural Effusion": "no", "Lung Cancer": "no", "Emphysema": "no" }	{ "Pneumonia": "no", "Interstitial Lung Disease": "yes", "Active Tuberculosis": "no", "Pulmonary Edema": "no", "Pleural Effusion": "no", "Lung Cancer": "no", "Emphysema": "no" }	no	yes	no	no	no	no	no
X-ray description: Chest PA (AP) Inactive retracted fibroscarred lesions in left upper lung. Diffuse emphysema. Multiple old tiny to small calcified nodules in both lungs. Left pleural adhesion. , X-ray result: nan	UUMC	0	0	2	0	0	1	1	0	0	0	0	0	0	1	{ "Pneumonia": "no", "Interstitial Lung Disease": "no", "Active Tuberculosis": "no", "Pulmonary Edema": "no", "Pleural Effusion": "no", "Lung Cancer": "no", "Emphysema": "yes" }	{ "Pneumonia": "no", "Interstitial Lung Disease": "no", "Active Tuberculosis": "no", "Pulmonary Edema": "no", "Pleural Effusion": "no", "Lung Cancer": "no", "Emphysema": "yes" }	``` { "Pneumonia": "no", "Interstitial Lung Disease": "no", "Active tuberculosis": "no", "Pulmonary Edema": "no", "Pleural Effusion": "no", "Lung Cancer": "no", "Emphysema": "yes" } ```	no	no	no	no	no	no	yes
X-ray description: Chest PA (AP) Hypoinflated lungs. Diffuse peribronchial cuffings and nodularities in both lungs. , X-ray result: nan	UUMC	1	0	0	0	0	0	0	1	0	0	0	0	0	0	{ "Pneumonia": "no", "Interstitial Lung Disease": "yes", "Active Tuberculosis": "no", "Pulmonary Edema": "no", "Pleural Effusion": "no", "Lung Cancer": "no", "Emphysema": "no" }	{ "Pneumonia": "no", "Interstitial Lung Disease": "no", "Active Tuberculosis": "no", "Pulmonary Edema": "no", "Pleural Effusion": "no", "Lung Cancer": "no", "Emphysema": "no" }	{ "Pneumonia": "no", "Interstitial Lung Disease": "yes", "Active Tuberculosis": "no", "Pulmonary Edema": "no", "Pleural Effusion": "no", "Lung Cancer": "no", "Emphysema": "no" }	no	no	no	no	no	no	no
X-ray description: nan, X-ray result: Hypoinflated lung. Diffuse consolidation with increased interstitial opacities in both lungs. -> no change Left pleural adhesion.	UUMC	1	0	0	0	0	0	0	1	0	0	0	0	0	0	{ "Pneumonia": "yes", "Interstitial Lung Disease": "yes", "Active Tuberculosis": "no", "Pulmonary Edema": "no", "Pleural Effusion": "no", "Lung Cancer": "no", "Emphysema": "no" }	{ "Pneumonia": "yes", "Interstitial Lung Disease": "yes", "Active Tuberculosis": "no", "Pulmonary Edema": "no", "Pleural Effusion": "no", "Lung Cancer": "no", "Emphysema": "no" }	{ "Pneumonia": "yes", "Interstitial Lung Disease": "yes", "Active Tuberculosis": "no", "Pulmonary Edema": "no", "Pleural Effusion": "yes", "Lung Cancer": "no", "Emphysema": "no" }	yes	yes	no	no	no	no	no
X-ray description: nan, X-ray result: Consolidative mass in Lt. middle lung zone	UUMC	1	0	0	0	0	1	0	0	0	0	0	0	1	0	{ "Pneumonia": "no", "Interstitial Lung Disease": "no", "Active Tuberculosis": "no", "Pulmonary Edema": "no", "Pleural Effusion": "no", "Lung Cancer": "yes", "Emphysema": "no" }	{ "Pneumonia": "yes", "Interstitial Lung Disease": "no", "Active Tuberculosis": "no", "Pulmonary Edema": "no", "Pleural Effusion": "no", "Lung Cancer": "yes", "Emphysema": "no" }	{ "Pneumonia": "yes", "Interstitial Lung Disease": "no", "Active Tuberculosis": "no", "Pulmonary Edema": "no", "Pleural Effusion": "no", "Lung Cancer": "no", "Emphysema": "no" }	yes	no	no	no	no	yes	no
X-ray description: Chest PA (AP) Chronic post destructed fibroscarred and cavitary changes in both upper lungs; apical pleural cappings; S/P multiple coil embolizations; multiple fundal balls associated. Moderately decreased both lung volume; pleural adhesions , X-ray result: nan	UUMC	0	0	2	0	0	0	0	0	0	0	0	0	0	0	{ "Pneumonia": "no", "Interstitial Lung Disease": "yes", "Active Tuberculosis": "no", "Pulmonary Edema": "no", "Pleural Effusion": "yes", "Lung Cancer": "no", "Emphysema": "no" }	{ "Pneumonia": "no", "Interstitial Lung Disease": "yes", "Active Tuberculosis": "yes", "Pulmonary Edema": "no", "Pleural Effusion": "no", "Lung Cancer": "no", "Emphysema": "no" }	{ "Pneumonia": "no", "Interstitial Lung Disease": "no", "Active Tuberculosis": "no", "Pulmonary Edema": "no", "Pleural Effusion": "no", "Lung Cancer": "no", "Emphysema": "no" }	no	yes	yes	no	no	no	no
X-ray description: Chest PA (AP) Diffuse tiny nodular opacities in both lungs. S/P MVR , X-ray result: Underlying both pleural effusion. Diffuse increased interstitial opacities in both lungs. Multiple subsegmental atelectases. S/P MVR.	UUMC	1	0	0	1	1	0	0	1	0	0	0	1	0	0	{ "Pneumonia": "no", "Interstitial Lung Disease": "yes", "Active Tuberculosis": "no", "Pulmonary Edema": "no", "Pleural Effusion": "yes", "Lung Cancer": "no", "Emphysema": "no" }	{ "Pneumonia": "no", "Interstitial Lung Disease": "yes", "Active Tuberculosis": "no", "Pulmonary Edema": "no", "Pleural Effusion": "yes", "Lung Cancer": "no", "Emphysema": "no" }	``` { "Pneumonia": "no", "Interstitial Lung Disease": "yes", "Active Tuberculosis": "no", "Pulmonary Edema": "no", "Pleural Effusion": "yes", "Lung Cancer": "no", "Emphysema": "no" } ```	no	yes	no	no	yes	no	no
X-ray description: nan, X-ray result: 1. Newly developed mediastinal mass in Rt. hemithorax 2. No significant interval change 1) Lt. upper pleural thickening with volume loss in Lt. lung 2) Loculated pleural efufsion in Rt. lower hemithorax	UUMC	0	0	0	0	1	1	0	0	0	0	0	1	1	0	{ "Pneumonia": "no", "Interstitial Lung Disease": "no", "Active Tuberculosis": "no", "Pulmonary Edema": "no", "Pleural Effusion": "yes", "Lung Cancer": "yes", "Emphysema": "no" }	{ "Pneumonia": "no", "Interstitial Lung Disease": "no", "Active Tuberculosis": "no", "Pulmonary Edema": "no", "Pleural Effusion": "yes", "Lung Cancer": "yes", "Emphysema": "no" }	{ "Pneumonia": "no", "Interstitial Lung Disease": "no", "Active Tuberculosis": "no", "Pulmonary Edema": "no", "Pleural Effusion": "yes", "Lung Cancer": "no", "Emphysema": "no" }	no	no	no	no	yes	yes	no
X-ray description: Chest PA (AP) A old calcified nodule in left lower medial lung. Right-sided aortic arch. , X-ray result: A old calcified nodule in left lower medial lung. Right-sided aortic arch.	UUMC	0	0	0	0	0	1	0	0	0	0	0	0	0	0	{ "Pneumonia": "no", "Interstitial Lung Disease": "no", "Active Tuberculosis": "no", "Pulmonary Edema": "no", "Pleural Effusion": "no", "Lung Cancer": "no", "Emphysema": "no" }	{ "Pneumonia": "no", "Interstitial Lung Disease": "no", "Active Tuberculosis": "no", "Pulmonary Edema": "no", "Pleural Effusion": "no", "Lung Cancer": "no", "Emphysema": "no" }	``` { "Pneumonia": "no", "Interstitial Lung Disease": "no", "Active Tuberculosis": "no", "Pulmonary Edema": "no", "Pleural Effusion": "no", "Lung Cancer": "no", "Emphysema": "no" } ```	no	no	no	no	no	no	no
X-ray description: Chest PA (AP) 1. Ill-defined lung mass in Rt. upper lung zone. -> slightly decreased size the mass. 2. Huge soft tissue mass at Lt. 9th rib lateral arc -> no interval change. , X-ray result: No significant interval change 1. Lung mass in Rt. upper lung zone 2. Lt. lower lateral chest wall mass with osteolytic bony change	UUMC	0	0	0	0	0	1	0	0	0	0	0	0	1	0	{ "Pneumonia": "no", "Interstitial Lung Disease": "no", "Active Tuberculosis": "no", "Pulmonary Edema": "no", "Pleural Effusion": "no", "Lung Cancer": "yes", "Emphysema": "no" }	{ "Pneumonia": "no", "Interstitial Lung Disease": "no", "Active Tuberculosis": "no", "Pulmonary Edema": "no", "Pleural Effusion": "no", "Lung Cancer": "yes", "Emphysema": "no" }	{ "Pneumonia": "no", "Interstitial Lung Disease": "no", "Active Tuberculosis": "no", "Pulmonary Edema": "no", "Pleural Effusion": "no", "Lung Cancer": "yes", "Emphysema": "no" }	no	no	no	no	no	yes	no
X-ray description: Chest PA (AP) Diffuse increased interstitial markings in both lungs. Small amount of left pleural effusion. S/P AVR , X-ray result: Diffuse consolidation with increased interstitial opacities in both lungs. Subsegmental atelectasis in left lower lung. Left pleural effusion. ; interval extension of the lesions.	UUMC	1	0	0	1	1	0	0	1	0	0	1	1	0	0	{ "Pneumonia": "no", "Interstitial Lung Disease": "yes", "Active Tuberculosis": "no", "Pulmonary Edema": "no", "Pleural Effusion": "yes", "Lung Cancer": "no", "Emphysema": "no" }	{ "Pneumonia": "no", "Interstitial Lung Disease": "yes", "Active Tuberculosis": "no", "Pulmonary Edema": "no", "Pleural Effusion": "yes", "Lung Cancer": "no", "Emphysema": "no" }	``` { "Pneumonia": "yes", "Interstitial Lung Disease": "yes", "Active Tuberculosis": "no", "Pulmonary Edema": "no", "Pleural Effusion": "yes", "Lung Cancer": "no", "Emphysema": "no" } ```	no	yes	no	no	yes	no	no
X-ray description: Chest PA (AP) Diffuse emphysema. Ill-defned dense consolidation in left upper medial lung. Mild left apical pleural thickening. , X-ray result: Diffuse emphysema. Diffuse consolidation with reticular opacities in both lungs. -> extension Left pleural effusion & thickening.	UUMC	1	0	2	0	0	0	1	1	0	0	0	1	0	1	{ "Pneumonia": "no", "Interstitial Lung Disease": "no", "Active Tuberculosis": "no", "Pulmonary Edema": "no", "Pleural Effusion": "yes", "Lung Cancer": "no", "Emphysema": "yes" }	{ "Pneumonia": "no", "Interstitial Lung Disease": "yes", "Active Tuberculosis": "no", "Pulmonary Edema": "no", "Pleural Effusion": "yes", "Lung Cancer": "no", "Emphysema": "yes" }	``` { "Pneumonia": "yes", "Interstitial Lung Disease": "yes", "Active Tuberculosis": "no", "Pulmonary Edema": "no", "Pleural Effusion": "yes", "Lung Cancer": "no", "Emphysema": "yes" } ```	no	yes	no	no	yes	no	yes
X-ray description: nan, X-ray result: Extensive ill-defined nodules, both lung	UUMC	1	0	0	0	0	0	0	1	0	0	0	0	0	0	{ "Pneumonia": "no", "Interstitial Lung Disease": "yes", "Active Tuberculosis": "no", "Pulmonary Edema": "no", "Pleural Effusion": "no", "Lung Cancer": "yes", "Emphysema": "no" }	{ "Pneumonia": "no", "Interstitial Lung Disease": "yes", "Active Tuberculosis": "no", "Pulmonary Edema": "no", "Pleural Effusion": "no", "Lung Cancer": "no", "Emphysema": "no" }	{ "Pneumonia": "no", "Interstitial Lung Disease": "no", "Active Tuberculosis": "no", "Pulmonary Edema": "no", "Pleural Effusion": "no", "Lung Cancer": "yes", "Emphysema": "no" }	no	yes	no	no	no	no	no
X-ray description: Chest PA (AP) Hypoinflated lungs. Inactive retracted fibroscalcified lesions in both mid-upper lungs. Diffuse subsegmental atelectases., X-ray result: nan	UUMC	0	0	2	0	0	0	0	0	0	0	0	0	0	0	{ "Pneumonia": "no", "Interstitial Lung Disease": "no", "Active Tuberculosis": "no", "Pulmonary Edema": "no", "Pleural Effusion": "no", "Lung Cancer": "no", "Emphysema": "no" }	{ "Pneumonia": "no", "Interstitial Lung Disease": "no", "Active Tuberculosis": "no", "Pulmonary Edema": "no", "Pleural Effusion": "no", "Lung Cancer": "no", "Emphysema": "no" }	{ "Pneumonia": "no", "Interstitial Lung Disease": "no", "Active Tuberculosis": "no", "Pulmonary Edema": "no", "Pleural Effusion": "no", "Lung Cancer": "no", "Emphysema": "no" }	no	no	no	no	no	no	no
X-ray description: Chest PA (AP) S/P multiple wedge resections, left lung. Postop. scar and subsegmental atelectasis in left lower lung zone. Left pleural effusion. -> resolved Increased opacities in resection margin of left lung. -> resolved , X-ray result: nan	UUMC	1	0	0	0	0	0	0	0	0	0	0	1	0	0	{ "Pneumonia": "no", "Interstitial Lung Disease": "no", "Active Tuberculosis": "no", "Pulmonary Edema": "no", "Pleural Effusion": "yes", "Lung Cancer": "no", "Emphysema": "no" }	{ "Pneumonia": "no", "Interstitial Lung Disease": "no", "Active Tuberculosis": "no", "Pulmonary Edema": "no", "Pleural Effusion": "yes", "Lung Cancer": "no", "Emphysema": "no" }	``` { "Pneumonia": "no", "Interstitial Lung Disease": "no", "Active Tuberculosis": "no", "Pulmonary Edema": "no", "Pleural Effusion": "yes", "Lung Cancer": "no", "Emphysema": "no" } ```	no	no	no	no	yes	no	no
X-ray description: nan, X-ray result: Ill-defined dense consolidations in both lung	UUMC	1	0	0	0	0	0	0	1	0	0	0	0	0	0	{ "Pneumonia": "yes", "Interstitial Lung Disease": "no", "Active Tuberculosis": "no", "Pulmonary Edema": "no", "Pleural Effusion": "no", "Lung Cancer": "no", "Emphysema": "no" }	{ "Pneumonia": "yes", "Interstitial Lung Disease": "no", "Active Tuberculosis": "no", "Pulmonary Edema": "no", "Pleural Effusion": "no", "Lung Cancer": "no", "Emphysema": "no" }	{ "Pneumonia": "yes", "Interstitial Lung Disease": "no", "Active Tuberculosis": "no", "Pulmonary Edema": "no", "Pleural Effusion": "no", "Lung Cancer": "no", "Emphysema": "no" }	yes	no	no	no	no	no	no
X-ray description: Chest PA (AP) Diffuse consolidation in right lung. -> wax-and-wane Emphysema in both lungs. Subsegmental atelectasis in left lower lung zone. , X-ray result: nan	UUMC	1	0	0	0	0	0	1	1	0	0	0	0	0	1	{ "Pneumonia": "yes", "Interstitial Lung Disease": "no", "Active Tuberculosis": "no", "Pulmonary Edema": "no", "Pleural Effusion": "no", "Lung Cancer": "no", "Emphysema": "yes" }	{ "Pneumonia": "yes", "Interstitial Lung Disease": "no", "Active Tuberculosis": "no", "Pulmonary Edema": "no", "Pleural Effusion": "no", "Lung Cancer": "no", "Emphysema": "yes" }	``` { "Pneumonia": "yes", "Interstitial Lung Disease": "no", "Active Tuberculosis": "no", "Pulmonary Edema": "no", "Pleural Effusion": "no", "Lung Cancer": "no", "Emphysema": "yes" } ```	yes	no	no	no	no	no	yes
X-ray description: CHEST PA (AP) White out in left lung. Multiple segmental atelectasis in right lung. , X-ray result: 1. Newly developed near total atelectasis of Lt. lung -> Resolution of lesion => Remnant Lt. lower lobe atelectasis 2. No significant interval change -> Pleural masses with osteolytic bony change at Lt. 7-8th ribs lateral arc	UUMC	1	0	0	0	0	1	0	0	0	0	0	0	1	0	{ "Pneumonia": "no", "Interstitial Lung Disease": "no", "Active Tuberculosis": "no", "Pulmonary Edema": "no", "Pleural Effusion": "no", "Lung Cancer": "yes", "Emphysema": "no" }	{ "Pneumonia": "no", "Interstitial Lung Disease": "no", "Active Tuberculosis": "no", "Pulmonary Edema": "no", "Pleural Effusion": "no", "Lung Cancer": "yes", "Emphysema": "no" }	{ "Pneumonia": "no", "Interstitial Lung Disease": "no", "Active Tuberculosis": "no", "Pulmonary Edema": "no", "Pleural Effusion": "no", "Lung Cancer": "yes", "Emphysema": "no" }	no	no	no	no	no	yes	no
X-ray description: Chest PA (AP) Minimal amount of right pleural effusion. -> resolving state. Subsegmental atelectases in right lower lung zone. -> slightly aggravated. , X-ray result: S/P Rt. middle lobectomy state 임. No significant interval change 1) Linear consolidation around suture materials in Rt. upper lobe 2) Subsegmental atelectasis in Rt. lower lobe	UUMC	1	0	0	0	1	0	0	0	0	0	0	1	0	0	{ "Pneumonia": "no", "Interstitial Lung Disease": "no", "Active Tuberculosis": "no", "Pulmonary Edema": "no", "Pleural Effusion": "yes", "Lung Cancer": "no", "Emphysema": "no" }	{ "Pneumonia": "no", "Interstitial Lung Disease": "no", "Active Tuberculosis": "no", "Pulmonary Edema": "no", "Pleural Effusion": "yes", "Lung Cancer": "no", "Emphysema": "no" }	{ "Pneumonia": "no", "Interstitial Lung Disease": "no", "Active Tuberculosis": "no", "Pulmonary Edema": "no", "Pleural Effusion": "yes", "Lung Cancer": "no", "Emphysema": "no" }	no	no	no	no	yes	no	no
X-ray description: nan, X-ray result: Newly developed passive atelectasis in both lower lung zone	UUMC	1	0	0	0	0	0	0	0	0	0	0	0	0	0	{ "Pneumonia": "no", "Interstitial Lung Disease": "no", "Active Tuberculosis": "no", "Pulmonary Edema": "no", "Pleural Effusion": "no", "Lung Cancer": "no", "Emphysema": "no" }	{ "Pneumonia": "no", "Interstitial Lung Disease": "no", "Active Tuberculosis": "no", "Pulmonary Edema": "no", "Pleural Effusion": "no", "Lung Cancer": "no", "Emphysema": "no" }	{ "Pneumonia": "no", "Interstitial Lung Disease": "no", "Active Tuberculosis": "no", "Pulmonary Edema": "no", "Pleural Effusion": "no", "Lung Cancer": "no", "Emphysema": "no" }	no	no	no	no	no	no	no
X-ray description: Chest PA (AP) Hypoinflated lungs. Diffuse ill-defined heterogeneous confluent nodular opacities in both lungs. , X-ray result: Hypoinflated lungs. Diffuse extensive consolidation in both lungs. -> wax and wane	UUMC	1	0	0	0	0	0	0	1	0	0	0	0	0	0	{ "Pneumonia": "yes", "Interstitial Lung Disease": "yes", "Active Tuberculosis": "no", "Pulmonary Edema": "no", "Pleural Effusion": "no", "Lung Cancer": "no", "Emphysema": "no" }	{ "Pneumonia": "yes", "Interstitial Lung Disease": "no", "Active Tuberculosis": "no", "Pulmonary Edema": "no", "Pleural Effusion": "no", "Lung Cancer": "no", "Emphysema": "no" }	{ "Pneumonia": "yes", "Interstitial Lung Disease": "no", "Active Tuberculosis": "no", "Pulmonary Edema": "no", "Pleural Effusion": "no", "Lung Cancer": "no", "Emphysema": "no" }	yes	no	no	no	no	no	no
X-ray description: nan, X-ray result: Multifocal ill-deifned increased opacities in both lung -> R/O Atypical pneumonia	UUMC	1	0	0	0	0	0	0	1	0	0	0	0	0	0	{ "Pneumonia": "yes", "Interstitial Lung Disease": "no", "Active Tuberculosis": "no", "Pulmonary Edema": "no", "Pleural Effusion": "no", "Lung Cancer": "no", "Emphysema": "no" }	{ "Pneumonia": "yes", "Interstitial Lung Disease": "no", "Active Tuberculosis": "no", "Pulmonary Edema": "no", "Pleural Effusion": "no", "Lung Cancer": "no", "Emphysema": "no" }	``` { "Pneumonia": "yes", "Interstitial Lung Disease": "no", "Active Tuberculosis": "no", "Pulmonary Edema": "no", "Pleural Effusion": "no", "Lung Cancer": "no", "Emphysema": "no" } ```	yes	no	no	no	no	no	no
X-ray description: nan, X-ray result: Inactive retracted fibroscarred lesions in right upper lung. Diffuse emphysema. Peribronchial consolidation in both lower lungs. -> improving	UUMC	1	0	2	0	0	0	1	1	0	0	0	0	0	1	{ "Pneumonia": "no", "Interstitial Lung Disease": "no", "Active Tuberculosis": "no", "Pulmonary Edema": "no", "Pleural Effusion": "no", "Lung Cancer": "no", "Emphysema": "yes" }	{ "Pneumonia": "no", "Interstitial Lung Disease": "no", "Active Tuberculosis": "no", "Pulmonary Edema": "no", "Pleural Effusion": "no", "Lung Cancer": "no", "Emphysema": "yes" }	``` { "Pneumonia": "no", "Interstitial Lung Disease": "no", "Active Tuberculosis": "no", "Pulmonary Edema": "no", "Pleural Effusion": "no", "Lung Cancer": "no", "Emphysema": "yes" } ```	no	no	no	no	no	no	yes
X-ray description: CHEST PA (AP) Diffuse peribronchial cuffings and nodularities in both lungs. , X-ray result: Diffuse consolidation with GGO in both lungs. -> extension	UUMC	1	0	0	0	0	0	0	1	0	0	0	0	0	0	{ "Pneumonia": "yes", "Interstitial Lung Disease": "no", "Active Tuberculosis": "no", "Pulmonary Edema": "no", "Pleural Effusion": "no", "Lung Cancer": "no", "Emphysema": "no" }	{ "Pneumonia": "yes", "Interstitial Lung Disease": "no", "Active Tuberculosis": "no", "Pulmonary Edema": "no", "Pleural Effusion": "no", "Lung Cancer": "no", "Emphysema": "no" }	{ "Pneumonia": "yes", "Interstitial Lung Disease": "yes", "Active Tuberculosis": "no", "Pulmonary Edema": "no", "Pleural Effusion": "no", "Lung Cancer": "no", "Emphysema": "no" }	yes	no	no	no	no	no	no
X-ray description: Chest PA (AP) S/P left upper lobectomy. Chronic both apical pleural thickenings. Inactive retracted fibroscarred lesions in both upper lungs. Subsegmental atelectases in both lower lung zones. Mild right pleural effusion. Left pleural adhesion and calcifications., X-ray result: 1. Slightly decreased amount of Rt. pleural effusion 2. No significant interval change 1) Ill-defined…	UUMC	0	0	2	0	1	0	0	0	0	0	0	1	0	0	{ "Pneumonia": "no", "Interstitial Lung Disease": "yes", "Active Tuberculosis": "no", "Pulmonary Edema": "no", "Pleural Effusion": "yes", "Lung Cancer": "no", "Emphysema": "no" }	{ "Pneumonia": "no", "Interstitial Lung Disease": "no", "Active Tuberculosis": "no", "Pulmonary Edema": "no", "Pleural Effusion": "yes", "Lung Cancer": "no", "Emphysema": "no" }	``` { "Pneumonia": "no", "Interstitial Lung Disease": "no", "Active Tuberculosis": "no", "Pulmonary Edema": "no", "Pleural Effusion": "yes", "Lung Cancer": "no", "Emphysema": "no" } ```	no	no	no	no	yes	no	no
X-ray description: Chest PA (AP) Diffuse emphysema. Peribronchial cuffings in both lower lungs., X-ray result: 1. Slightly extension of ill-defined increased opacities in both lung ( Rt. > Lt. ) 2. No significant interval change -> Reticulonodular opacities in both lower lung zone	UUMC	1	1	0	0	0	0	1	1	0	0	0	0	0	1	{ "Pneumonia": "no", "Interstitial Lung Disease": "no", "Active Tuberculosis": "no", "Pulmonary Edema": "no", "Pleural Effusion": "no", "Lung Cancer": "no", "Emphysema": "yes" }	{ "Pneumonia": "no", "Interstitial Lung Disease": "yes", "Active Tuberculosis": "no", "Pulmonary Edema": "no", "Pleural Effusion": "no", "Lung Cancer": "no", "Emphysema": "yes" }	``` { "Pneumonia": "no", "Interstitial Lung Disease": "no", "Active Tuberculosis": "no", "Pulmonary Edema": "no", "Pleural Effusion": "no", "Lung Cancer": "no", "Emphysema": "yes" } ```	no	yes	no	no	no	no	yes
X-ray description: nan, X-ray result: Lung mass with Lt. upper lobe atelectasis	UUMC	0	0	0	0	0	1	0	0	0	0	0	0	1	0	{ "Pneumonia": "no", "Interstitial Lung Disease": "no", "Active Tuberculosis": "no", "Pulmonary Edema": "no", "Pleural Effusion": "no", "Lung Cancer": "yes", "Emphysema": "no" }	{ "Pneumonia": "no", "Interstitial Lung Disease": "no", "Active Tuberculosis": "no", "Pulmonary Edema": "no", "Pleural Effusion": "no", "Lung Cancer": "yes", "Emphysema": "no" }	{ "Pneumonia": "no", "Interstitial Lung Disease": "no", "Active Tuberculosis": "no", "Pulmonary Edema": "no", "Pleural Effusion": "no", "Lung Cancer": "yes", "Emphysema": "no" }	no	no	no	no	no	yes	no
X-ray description: Chest PA (AP) Hypoinflated lungs. Diffuse subsegmental atelectases. , X-ray result: nan	UUMC	0	0	0	0	0	0	0	0	0	0	0	0	0	0	{ "Pneumonia": "no", "Interstitial Lung Disease": "no", "Active Tuberculosis": "no", "Pulmonary Edema": "no", "Pleural Effusion": "no", "Lung Cancer": "no", "Emphysema": "no" }	{ "Pneumonia": "no", "Interstitial Lung Disease": "no", "Active Tuberculosis": "no", "Pulmonary Edema": "no", "Pleural Effusion": "no", "Lung Cancer": "no", "Emphysema": "no" }	{ "Pneumonia": "no", "Interstitial Lung Disease": "no", "Active Tuberculosis": "no", "Pulmonary Edema": "no", "Pleural Effusion": "no", "Lung Cancer": "no", "Emphysema": "no" }	no	no	no	no	no	no	no
X-ray description: Chest PA (AP) Hypoinflated lungs. Diffuse subsegmental atelectases. , X-ray result: nan	UUMC	0	0	0	0	0	0	0	0	0	0	0	0	0	0	{ "Pneumonia": "no", "Interstitial Lung Disease": "no", "Active Tuberculosis": "no", "Pulmonary Edema": "no", "Pleural Effusion": "no", "Lung Cancer": "no", "Emphysema": "no" }	{ "Pneumonia": "no", "Interstitial Lung Disease": "no", "Active Tuberculosis": "no", "Pulmonary Edema": "no", "Pleural Effusion": "no", "Lung Cancer": "no", "Emphysema": "no" }	{ "Pneumonia": "no", "Interstitial Lung Disease": "no", "Active Tuberculosis": "no", "Pulmonary Edema": "no", "Pleural Effusion": "no", "Lung Cancer": "no", "Emphysema": "no" }	no	no	no	no	no	no	no
X-ray description: Chest PA (AP) Hypoinflated lungs. Ill-defined heterogeneous confluent hazed opacities in right mid-lower lung. Multiple old left rib fractures. , X-ray result: nan	UUMC	1	0	0	0	0	0	0	1	0	0	0	0	0	0	{ "Pneumonia": "yes", "Interstitial Lung Disease": "no", "Active Tuberculosis": "no", "Pulmonary Edema": "no", "Pleural Effusion": "no", "Lung Cancer": "no", "Emphysema": "no" }	{ "Pneumonia": "yes", "Interstitial Lung Disease": "no", "Active Tuberculosis": "no", "Pulmonary Edema": "no", "Pleural Effusion": "no", "Lung Cancer": "no", "Emphysema": "no" }	{ "Pneumonia": "yes", "Interstitial Lung Disease": "no", "Active Tuberculosis": "no", "Pulmonary Edema": "no", "Pleural Effusion": "no", "Lung Cancer": "no", "Emphysema": "no" }	yes	no	no	no	no	no	no
X-ray description: Chest PA (AP) Peribronchial cuffings and nodularities in both lower lungs. , X-ray result: Emphysema. Dense consolidation with subsegmental atelectasis in right lower lung. Mild right pleural effusion.	UUMC	1	0	0	0	0	0	1	1	0	0	0	1	0	1	{ "Pneumonia": "no", "Interstitial Lung Disease": "no", "Active Tuberculosis": "no", "Pulmonary Edema": "no", "Pleural Effusion": "yes", "Lung Cancer": "no", "Emphysema": "yes" }	{ "Pneumonia": "no", "Interstitial Lung Disease": "no", "Active Tuberculosis": "no", "Pulmonary Edema": "no", "Pleural Effusion": "yes", "Lung Cancer": "no", "Emphysema": "yes" }	``` { "Pneumonia": "yes", "Interstitial Lung Disease": "no", "Active Tuberculosis": "no", "Pulmonary Edema": "no", "Pleural Effusion": "yes", "Lung Cancer": "no", "Emphysema": "yes" } ```	no	no	no	no	yes	no	yes
X-ray description: Chest PA (AP) Hypoinflated lungs. Diffuse ill-defined heterogeneous confluent nodular opacities in both lungs. , X-ray result: nan	UUMC	1	0	0	0	0	0	0	1	0	0	0	0	0	0	{ "Pneumonia": "no", "Interstitial Lung Disease": "yes", "Active Tuberculosis": "no", "Pulmonary Edema": "no", "Pleural Effusion": "no", "Lung Cancer": "no", "Emphysema": "no" }	{ "Pneumonia": "yes", "Interstitial Lung Disease": "yes", "Active Tuberculosis": "no", "Pulmonary Edema": "no", "Pleural Effusion": "no", "Lung Cancer": "no", "Emphysema": "no" }	{ "Pneumonia": "no", "Interstitial Lung Disease": "yes", "Active Tuberculosis": "no", "Pulmonary Edema": "no", "Pleural Effusion": "no", "Lung Cancer": "no", "Emphysema": "no" }	yes	yes	no	no	no	no	no
X-ray description: Chest PA (AP) Hypoinflated lungs. Diffuse saeverely increased radiating interstitial and vascular markings. , X-ray result: nan	UUMC	0	0	0	1	0	0	0	0	0	0	1	0	0	0	{ "Pneumonia": "no", "Interstitial Lung Disease": "yes", "Active Tuberculosis": "no", "Pulmonary Edema": "no", "Pleural Effusion": "no", "Lung Cancer": "no", "Emphysema": "no" }	{ "Pneumonia": "no", "Interstitial Lung Disease": "yes", "Active Tuberculosis": "no", "Pulmonary Edema": "no", "Pleural Effusion": "no", "Lung Cancer": "no", "Emphysema": "no" }	{ "Pneumonia": "no", "Interstitial Lung Disease": "yes", "Active Tuberculosis": "no", "Pulmonary Edema": "no", "Pleural Effusion": "no", "Lung Cancer": "no", "Emphysema": "no" }	no	yes	no	no	no	no	no
X-ray description: Chest PA (AP) Catheter insertin in pericardial space, X-ray result: Newly developed lesions 1. Irregular shaped consolidation in Rt. upper lung zone 2. Lt. pleural effusion 3. Cardiomegaly	UUMC	0	0	2	0	1	0	0	1	0	0	0	1	0	0	{ "Pneumonia": "yes", "Interstitial Lung Disease": "no", "Active Tuberculosis": "no", "Pulmonary Edema": "no", "Pleural Effusion": "yes", "Lung Cancer": "no", "Emphysema": "no" }	{ "Pneumonia": "yes", "Interstitial Lung Disease": "no", "Active Tuberculosis": "no", "Pulmonary Edema": "no", "Pleural Effusion": "yes", "Lung Cancer": "no", "Emphysema": "no" }	``` { "Pneumonia": "yes", "Interstitial Lung Disease": "no", "Active Tuberculosis": "no", "Pulmonary Edema": "no", "Pleural Effusion": "yes", "Lung Cancer": "no", "Emphysema": "no" } ```	yes	no	no	no	yes	no	no
X-ray description: Chest PA (AP) Wax & wane pattern of passive atelectasis in Rt. lower lung zone , X-ray result: Subsegemtal atelectases in both lower lung zone	UUMC	1	0	0	0	0	0	0	0	0	0	0	0	0	0	{ "Pneumonia": "no", "Interstitial Lung Disease": "no", "Active Tuberculosis": "no", "Pulmonary Edema": "no", "Pleural Effusion": "no", "Lung Cancer": "no", "Emphysema": "no" }	{ "Pneumonia": "no", "Interstitial Lung Disease": "no", "Active Tuberculosis": "no", "Pulmonary Edema": "no", "Pleural Effusion": "no", "Lung Cancer": "no", "Emphysema": "no" }	{ "Pneumonia": "no", "Interstitial Lung Disease": "no", "Active Tuberculosis": "no", "Pulmonary Edema": "no", "Pleural Effusion": "no", "Lung Cancer": "no", "Emphysema": "no" }	no	no	no	no	no	no	no
X-ray description: Chest PA (AP) Hypoinflatd lungs. Diffuse underlying emphysema. Multiple tiny to medium scattered nodules in both lungs. A largest spiculated nodule in left upper perihilar lung. Peribronchial cuffings and nodularities in both mid-lower lungs. , X-ray result: Diffuse emphysema. Cicatrical bronchiectases with consolidations in right upper lung. -> Aggravated state No significant …	UUMC	1	0	0	0	0	0	1	1	0	0	0	0	0	1	{ "Pneumonia": "no", "Interstitial Lung Disease": "no", "Active Tuberculosis": "no", "Pulmonary Edema": "no", "Pleural Effusion": "no", "Lung Cancer": "yes", "Emphysema": "yes" }	{ "Pneumonia": "no", "Interstitial Lung Disease": "yes", "Active Tuberculosis": "no", "Pulmonary Edema": "no", "Pleural Effusion": "no", "Lung Cancer": "yes", "Emphysema": "yes" }	``` { "Pneumonia": "no", "Interstitial Lung Disease": "no", "Active Tuberculosis": "no", "Pulmonary Edema": "no", "Pleural Effusion": "no", "Lung Cancer": "yes", "Emphysema": "yes" } ```	no	yes	no	no	no	yes	yes
X-ray description: Chest PA (AP) Hypoinflated lungs. Diffuse severely increased radiating interstitial markings. , X-ray result: Diffuse consolidation and nodules with increased interstitial opacities in both (esp, right) lungs. Underlying both pleural effusion (right >> left). Diffuse multiple scattered osteoblastic metastases in vertebral bones, ribs and bilateral scapular bones. A medium circu…	UUMC	0	0	0	1	1	0	0	1	0	0	1	1	0	0	{ "Pneumonia": "yes", "Interstitial Lung Disease": "yes", "Active Tuberculosis": "no", "Pulmonary Edema": "no", "Pleural Effusion": "yes", "Lung Cancer": "yes", "Emphysema": "no" }	{ "Pneumonia": "yes", "Interstitial Lung Disease": "yes", "Active Tuberculosis": "no", "Pulmonary Edema": "no", "Pleural Effusion": "yes", "Lung Cancer": "yes", "Emphysema": "no" }	``` { "Pneumonia": "yes", "Interstitial Lung Disease": "yes", "Active Tuberculosis": "no", "Pulmonary Edema": "no", "Pleural Effusion": "yes", "Lung Cancer": "yes", "Emphysema": "no" } ```	yes	yes	no	no	yes	yes	no
X-ray description: nan, X-ray result: 1. Newly developed consolidative mass in Rt. upper lung zone 2. No significant interval change 1) Ill-defined increased opacities in Rt. lung 2) Cystic parenchymal destruction & emphysema, both lung 3) Both CP angle blunting	UUMC	1	0	0	0	1	0	1	1	0	0	0	0	0	1	{ "Pneumonia": "no", "Interstitial Lung Disease": "no", "Active Tuberculosis": "no", "Pulmonary Edema": "no", "Pleural Effusion": "no", "Lung Cancer": "yes", "Emphysema": "yes" }	{ "Pneumonia": "yes", "Interstitial Lung Disease": "no", "Active Tuberculosis": "yes", "Pulmonary Edema": "no", "Pleural Effusion": "yes", "Lung Cancer": "yes", "Emphysema": "yes" }	``` { "Pneumonia": "no", "Interstitial Lung Disease": "no", "Active Tuberculosis": "no", "Pulmonary Edema": "no", "Pleural Effusion": "no", "Lung Cancer": "yes", "Emphysema": "yes" } ```	yes	no	yes	no	yes	yes	yes
X-ray description: Chest PA (AP) Hypoinflated lungs. Diffuse peribronchial cuffings and nodularities in both lungs. , X-ray result: Diffuse extensive consolidation & reticular opacities in both lungs. -> slightly resolving Mild both pleural effusion. -> improving	UUMC	1	0	0	0	1	0	0	1	0	0	0	1	0	0	{ "Pneumonia": "yes", "Interstitial Lung Disease": "no", "Active Tuberculosis": "no", "Pulmonary Edema": "no", "Pleural Effusion": "yes", "Lung Cancer": "no", "Emphysema": "no" }	{ "Pneumonia": "yes", "Interstitial Lung Disease": "yes", "Active Tuberculosis": "no", "Pulmonary Edema": "no", "Pleural Effusion": "yes", "Lung Cancer": "no", "Emphysema": "no" }	``` { "Pneumonia": "yes", "Interstitial Lung Disease": "yes", "Active Tuberculosis": "no", "Pulmonary Edema": "no", "Pleural Effusion": "yes", "Lung Cancer": "no", "Emphysema": "no" } ```	yes	yes	no	no	yes	no	no
X-ray description: Chest PA (AP) Inactive retracted fibroscarred lesions in right upper lung. Large stable chronic dense part-calcified consolidation in right mid-lower lung. Diffuse right plerual adhesion and calcifications. , X-ray result: nan	UUMC	0	0	2	0	0	0	0	0	0	0	0	0	0	0	{ "Pneumonia": "no", "Interstitial Lung Disease": "yes", "Active Tuberculosis": "no", "Pulmonary Edema": "no", "Pleural Effusion": "yes", "Lung Cancer": "no", "Emphysema": "no" }	{ "Pneumonia": "no", "Interstitial Lung Disease": "yes", "Active Tuberculosis": "no", "Pulmonary Edema": "no", "Pleural Effusion": "no", "Lung Cancer": "no", "Emphysema": "no" }	{ "Pneumonia": "no", "Interstitial Lung Disease": "no", "Active Tuberculosis": "no", "Pulmonary Edema": "no", "Pleural Effusion": "no", "Lung Cancer": "no", "Emphysema": "no" }	no	yes	no	no	no	no	no
X-ray description: Chest PA (AP) Developed diffuse bilateral parahilar consolidation. , X-ray result: Slightly extension of ill-defined consolidations in both lung	UUMC	1	0	0	0	0	0	0	1	0	0	0	0	0	0	{ "Pneumonia": "yes", "Interstitial Lung Disease": "no", "Active Tuberculosis": "no", "Pulmonary Edema": "no", "Pleural Effusion": "no", "Lung Cancer": "no", "Emphysema": "no" }	{ "Pneumonia": "yes", "Interstitial Lung Disease": "no", "Active Tuberculosis": "no", "Pulmonary Edema": "no", "Pleural Effusion": "no", "Lung Cancer": "no", "Emphysema": "no" }	{ "Pneumonia": "yes", "Interstitial Lung Disease": "no", "Active Tuberculosis": "no", "Pulmonary Edema": "no", "Pleural Effusion": "no", "Lung Cancer": "no", "Emphysema": "no" }	yes	no	no	no	no	no	no
X-ray description: nan, X-ray result: 1. Rt. infra-hilar enlargement 2. Reticulonodular opacities in both lower lung zone	UUMC	0	1	0	0	0	0	0	0	0	0	0	0	0	0	{ "Pneumonia": "no", "Interstitial Lung Disease": "yes", "Active Tuberculosis": "no", "Pulmonary Edema": "no", "Pleural Effusion": "no", "Lung Cancer": "no", "Emphysema": "no" }	{ "Pneumonia": "no", "Interstitial Lung Disease": "yes", "Active Tuberculosis": "no", "Pulmonary Edema": "no", "Pleural Effusion": "no", "Lung Cancer": "no", "Emphysema": "no" }	{ "Pneumonia": "no", "Interstitial Lung Disease": "yes", "Active Tuberculosis": "no", "Pulmonary Edema": "no", "Pleural Effusion": "no", "Lung Cancer": "no", "Emphysema": "no" }	no	yes	no	no	no	no	no
X-ray description: Chest PA (AP) S/P wedge resection inb right mid lung. Right pleural adhesion. Diffuse emphysema., X-ray result: S/P wedge resection inb right mid lung. Right pleural adhesion. Diffuse emphysema.	UUMC	0	0	0	0	0	0	1	0	0	0	0	0	0	1	{ "Pneumonia": "no", "Interstitial Lung Disease": "no", "Active Tuberculosis": "no", "Pulmonary Edema": "no", "Pleural Effusion": "no", "Lung Cancer": "no", "Emphysema": "yes" }	{ "Pneumonia": "no", "Interstitial Lung Disease": "no", "Active Tuberculosis": "no", "Pulmonary Edema": "no", "Pleural Effusion": "no", "Lung Cancer": "no", "Emphysema": "yes" }	``` { "Pneumonia": "no", "Interstitial Lung Disease": "no", "Active Tuberculosis": "no", "Pulmonary Edema": "no", "Pleural Effusion": "no", "Lung Cancer": "no", "Emphysema": "yes" } ```	no	no	no	no	no	no	yes
X-ray description: Chest PA (AP) Diffuse bronchiectasis with peribronchial nodules in both lungs., X-ray result: 1. Slightly resorption of ill-defined increased opacities in both lung 2. No significant interval change -> Reticulonodular opacities in both lung	UUMC	0	1	0	0	0	0	0	1	0	0	0	0	0	0	{ "Pneumonia": "no", "Interstitial Lung Disease": "yes", "Active Tuberculosis": "no", "Pulmonary Edema": "no", "Pleural Effusion": "no", "Lung Cancer": "no", "Emphysema": "no" }	{ "Pneumonia": "no", "Interstitial Lung Disease": "yes", "Active Tuberculosis": "no", "Pulmonary Edema": "no", "Pleural Effusion": "no", "Lung Cancer": "no", "Emphysema": "no" }	``` { "Pneumonia": "no", "Interstitial Lung Disease": "no", "Active Tuberculosis": "no", "Pulmonary Edema": "no", "Pleural Effusion": "no", "Lung Cancer": "no", "Emphysema": "no" } ```	no	yes	no	no	no	no	no
X-ray description: Chest PA (AP) Dense heterogeneous lobar consolidation in right lower lobe., X-ray result: nan	UUMC	1	0	0	0	0	0	0	1	0	0	0	0	0	0	{ "Pneumonia": "yes", "Interstitial Lung Disease": "no", "Active Tuberculosis": "no", "Pulmonary Edema": "no", "Pleural Effusion": "no", "Lung Cancer": "no", "Emphysema": "no" }	{ "Pneumonia": "yes", "Interstitial Lung Disease": "no", "Active Tuberculosis": "no", "Pulmonary Edema": "no", "Pleural Effusion": "no", "Lung Cancer": "no", "Emphysema": "no" }	{ "Pneumonia": "yes", "Interstitial Lung Disease": "no", "Active Tuberculosis": "no", "Pulmonary Edema": "no", "Pleural Effusion": "no", "Lung Cancer": "no", "Emphysema": "no" }	yes	no	no	no	no	no	no
X-ray description: Chest PA (AP) Abdominal distension with ascites. Hypoinflated lungs. Diffuse severe loculated right hydropneumothorax. Diffuse peribronchial cuffings in both lungs. , X-ray result: nan	UUMC	1	0	0	0	1	0	0	1	0	0	0	1	0	0	{ "Pneumonia": "no", "Interstitial Lung Disease": "no", "Active Tuberculosis": "no", "Pulmonary Edema": "no", "Pleural Effusion": "yes", "Lung Cancer": "no", "Emphysema": "no" }	{ "Pneumonia": "no", "Interstitial Lung Disease": "no", "Active Tuberculosis": "no", "Pulmonary Edema": "no", "Pleural Effusion": "yes", "Lung Cancer": "no", "Emphysema": "no" }	{ "Pneumonia": "no", "Interstitial Lung Disease": "no", "Active Tuberculosis": "no", "Pulmonary Edema": "no", "Pleural Effusion": "yes", "Lung Cancer": "no", "Emphysema": "no" }	no	no	no	no	yes	no	no
X-ray description: Chest PA (AP) Diffuse emphysema. Peribronchial cuffings in both lower lungs. , X-ray result: S/P chest tube insertion, right Right pneumothorax. -> improving ; right pleural effusion Peribronchial consolidation in RUL & both lower lungs. Emphysema in both lungs.	UUMC	1	0	0	0	0	0	1	1	0	0	0	1	0	1	{ "Pneumonia": "no", "Interstitial Lung Disease": "no", "Active Tuberculosis": "no", "Pulmonary Edema": "no", "Pleural Effusion": "yes", "Lung Cancer": "no", "Emphysema": "yes" }	{ "Pneumonia": "no", "Interstitial Lung Disease": "no", "Active Tuberculosis": "no", "Pulmonary Edema": "no", "Pleural Effusion": "yes", "Lung Cancer": "no", "Emphysema": "yes" }	``` { "Pneumonia": "yes", "Interstitial Lung Disease": "no", "Active Tuberculosis": "no", "Pulmonary Edema": "no", "Pleural Effusion": "yes", "Lung Cancer": "no", "Emphysema": "yes" } ```	no	no	no	no	yes	no	yes
X-ray description: Chest PA (AP) Diffuse mildly increased radiating interstitial markings. , X-ray result: nan	UUMC	0	0	0	1	0	0	0	0	0	0	1	0	0	0	{ "Pneumonia": "no", "Interstitial Lung Disease": "yes", "Active Tuberculosis": "no", "Pulmonary Edema": "no", "Pleural Effusion": "no", "Lung Cancer": "no", "Emphysema": "no" }	{ "Pneumonia": "no", "Interstitial Lung Disease": "yes", "Active Tuberculosis": "no", "Pulmonary Edema": "no", "Pleural Effusion": "no", "Lung Cancer": "no", "Emphysema": "no" }	{ "Pneumonia": "no", "Interstitial Lung Disease": "yes", "Active Tuberculosis": "no", "Pulmonary Edema": "no", "Pleural Effusion": "no", "Lung Cancer": "no", "Emphysema": "no" }	no	yes	no	no	no	no	no
X-ray description: Chest PA (AP) Inactive retracted fibrocalcified lesions in both mid-upper lungs. Diffuse emphysema. Peribronchial cuffings and nodularities in both mid-lower lungs. Both pleural adhesions. Mild loculated left basal pleural effusion. , X-ray result: 1. Increased amount of Lt. pleural effusion 2. No significant interval change 1) Dense consolidations in both lower lung zone 2) Em…	UUMC	1	0	2	0	1	0	1	1	0	0	0	1	0	1	{ "Pneumonia": "no", "Interstitial Lung Disease": "no", "Active Tuberculosis": "no", "Pulmonary Edema": "no", "Pleural Effusion": "yes", "Lung Cancer": "no", "Emphysema": "yes" }	{ "Pneumonia": "no", "Interstitial Lung Disease": "yes", "Active Tuberculosis": "no", "Pulmonary Edema": "no", "Pleural Effusion": "yes", "Lung Cancer": "no", "Emphysema": "yes" }	``` { "Pneumonia": "yes", "Interstitial Lung Disease": "no", "Active Tuberculosis": "no", "Pulmonary Edema": "no", "Pleural Effusion": "yes", "Lung Cancer": "no", "Emphysema": "yes" } ```	no	yes	no	no	yes	no	yes
X-ray description: Chest PA (AP) Hypoinflated lungs. Elevated right hemidiaphragm. Diffuse emphysema. Bronchiectases with peribronchial cuffings and partial collapse in right lower lung. Peribronchial cuffings and confluent nodularities in left mid-lower lung. , X-ray result: Diffuse mildly to severely heterogeneous reticular interstitial markings. Diffuse uneven haziness in left lung. Subsegment…	UUMC	1	0	0	0	0	0	1	1	0	0	0	0	0	1	{ "Pneumonia": "no", "Interstitial Lung Disease": "yes", "Active Tuberculosis": "no", "Pulmonary Edema": "no", "Pleural Effusion": "no", "Lung Cancer": "no", "Emphysema": "yes" }	{ "Pneumonia": "no", "Interstitial Lung Disease": "yes", "Active Tuberculosis": "no", "Pulmonary Edema": "no", "Pleural Effusion": "no", "Lung Cancer": "no", "Emphysema": "yes" }	``` { "Pneumonia": "no", "Interstitial Lung Disease": "yes", "Active Tuberculosis": "no", "Pulmonary Edema": "no", "Pleural Effusion": "no", "Lung Cancer": "no", "Emphysema": "yes" } ```	no	yes	no	no	no	no	yes
X-ray description: nan, X-ray result: 1. Newly developed ill-defined increased opacities in Rt. lower lung zone 2. No significant interval change 1) Cavitary consolidation with volume loss in Lt. lung 2) Cavitary consoldiation with parenchymal distortion in Rt. middle lung zone	UUMC	1	0	1	0	0	0	0	1	0	1	0	0	0	0	{ "Pneumonia": "yes", "Interstitial Lung Disease": "no", "Active Tuberculosis": "no", "Pulmonary Edema": "no", "Pleural Effusion": "no", "Lung Cancer": "no", "Emphysema": "no" }	{ "Pneumonia": "yes", "Interstitial Lung Disease": "no", "Active Tuberculosis": "yes", "Pulmonary Edema": "no", "Pleural Effusion": "no", "Lung Cancer": "no", "Emphysema": "no" }	{ "Pneumonia": "yes", "Interstitial Lung Disease": "no", "Active Tuberculosis": "yes", "Pulmonary Edema": "no", "Pleural Effusion": "no", "Lung Cancer": "no", "Emphysema": "no" }	yes	no	yes	no	no	no	no
X-ray description: Chest PA (AP) Large thick-walled cavitary nodule in right upper lobe. -- , X-ray result: Large thick-walled cavitary mass in right upper lobe. -> internal air-fluid level -> slightly decreased size of mass & increased internal fluid Emphysema.	UUMC	0	0	1	0	0	0	0	0	0	1	0	0	0	1	{ "Pneumonia": "no", "Interstitial Lung Disease": "no", "Active Tuberculosis": "no", "Pulmonary Edema": "no", "Pleural Effusion": "no", "Lung Cancer": "yes", "Emphysema": "yes" }	{ "Pneumonia": "no", "Interstitial Lung Disease": "no", "Active Tuberculosis": "yes", "Pulmonary Edema": "no", "Pleural Effusion": "no", "Lung Cancer": "yes", "Emphysema": "yes" }	``` { "Pneumonia": "no", "Interstitial Lung Disease": "no", "Active Tuberculosis": "yes", "Pulmonary Edema": "no", "Pleural Effusion": "no", "Lung Cancer": "no", "Emphysema": "yes" } ```	no	no	yes	no	no	yes	yes
X-ray description: Chest PA (AP) Subsegmental atelectasis in left upper lung zone. S/P median sternotomy , X-ray result: nan	UUMC	0	0	0	0	0	0	0	0	0	0	0	0	0	0	{ "Pneumonia": "no", "Interstitial Lung Disease": "no", "Active Tuberculosis": "no", "Pulmonary Edema": "no", "Pleural Effusion": "no", "Lung Cancer": "no", "Emphysema": "no" }	{ "Pneumonia": "no", "Interstitial Lung Disease": "no", "Active Tuberculosis": "no", "Pulmonary Edema": "no", "Pleural Effusion": "no", "Lung Cancer": "no", "Emphysema": "no" }	{ "Pneumonia": "no", "Interstitial Lung Disease": "no", "Active Tuberculosis": "no", "Pulmonary Edema": "no", "Pleural Effusion": "no", "Lung Cancer": "no", "Emphysema": "no" }	no	no	no	no	no	no	no
X-ray description: nan, X-ray result: Newly developed increased intersetitial markings, both lung	UUMC	1	0	0	0	0	0	0	0	0	0	0	0	0	0	{ "Pneumonia": "no", "Interstitial Lung Disease": "yes", "Active Tuberculosis": "no", "Pulmonary Edema": "no", "Pleural Effusion": "no", "Lung Cancer": "no", "Emphysema": "no" }	{ "Pneumonia": "no", "Interstitial Lung Disease": "yes", "Active Tuberculosis": "no", "Pulmonary Edema": "no", "Pleural Effusion": "no", "Lung Cancer": "no", "Emphysema": "no" }	{ "Pneumonia": "no", "Interstitial Lung Disease": "yes", "Active Tuberculosis": "no", "Pulmonary Edema": "no", "Pleural Effusion": "no", "Lung Cancer": "no", "Emphysema": "no" }	no	yes	no	no	no	no	no
X-ray description: Chest PA (AP) Multifocal consolidation and GGO in both lungs. -> interval resolution , X-ray result: nan	UUMC	1	0	0	0	0	0	0	1	0	0	0	0	0	0	{ "Pneumonia": "yes", "Interstitial Lung Disease": "no", "Active Tuberculosis": "no", "Pulmonary Edema": "no", "Pleural Effusion": "no", "Lung Cancer": "no", "Emphysema": "no" }	{ "Pneumonia": "yes", "Interstitial Lung Disease": "no", "Active Tuberculosis": "no", "Pulmonary Edema": "no", "Pleural Effusion": "no", "Lung Cancer": "no", "Emphysema": "no" }	{ "Pneumonia": "yes", "Interstitial Lung Disease": "no", "Active Tuberculosis": "no", "Pulmonary Edema": "no", "Pleural Effusion": "no", "Lung Cancer": "no", "Emphysema": "no" }	yes	no	no	no	no	no	no
X-ray description: nan, X-ray result: Bronchiectasis in both lower lung zones. Diffuse increased interstitial opacity and ground glass opacities in both lungs. Emphysema in both lungs.	UUMC	1	0	0	1	0	0	1	1	0	0	0	0	0	1	{ "Pneumonia": "no", "Interstitial Lung Disease": "yes", "Active Tuberculosis": "no", "Pulmonary Edema": "no", "Pleural Effusion": "no", "Lung Cancer": "no", "Emphysema": "yes" }	{ "Pneumonia": "no", "Interstitial Lung Disease": "yes", "Active Tuberculosis": "no", "Pulmonary Edema": "no", "Pleural Effusion": "no", "Lung Cancer": "no", "Emphysema": "yes" }	``` { "Pneumonia": "no", "Interstitial Lung Disease": "yes", "Active Tuberculosis": "no", "Pulmonary Edema": "no", "Pleural Effusion": "no", "Lung Cancer": "no", "Emphysema": "yes" } ```	no	yes	no	no	no	no	yes
X-ray description: Chest PA (AP) S/P LLL lobectomy and wedge resection of LUL Mild residual hydropneumothorax, left. Focal mild peribronchial consolidation and increased interstitial markings in right CP angle. -> no change A round pulmonary nodule in right upper lung zone. Subsegmental atelectasis in both lower lungs. Emphysema in both lungs. , X-ray result: Diffuse emphysema. A medium nodule in…	UUMC	1	0	0	0	1	1	1	0	0	0	0	1	0	1	{ "Pneumonia": "no", "Interstitial Lung Disease": "no", "Active Tuberculosis": "no", "Pulmonary Edema": "no", "Pleural Effusion": "no", "Lung Cancer": "yes", "Emphysema": "yes" }	{ "Pneumonia": "no", "Interstitial Lung Disease": "yes", "Active Tuberculosis": "no", "Pulmonary Edema": "no", "Pleural Effusion": "yes", "Lung Cancer": "yes", "Emphysema": "yes" }	``` { "Pneumonia": "no", "Interstitial Lung Disease": "no", "Active Tuberculosis": "no", "Pulmonary Edema": "no", "Pleural Effusion": "no", "Lung Cancer": "no", "Emphysema": "yes" } ```	no	yes	no	no	yes	yes	yes
X-ray description: Chest PA (AP) Peribronchial consolidation and nodules in both lungs (esp. right lung). -> resolving Emphysema in both lungs. , X-ray result: S/P chest tube insertion, left -> mild residual pneumothorax. Consolidation and ill-defined nodules in both lower lung zones. -> improving state of consolidation in LLLZ Right pleural effusion. -> no change Emphysema in both lungs.	UUMC	1	0	0	0	1	0	1	1	0	0	0	1	0	1	{ "Pneumonia": "no", "Interstitial Lung Disease": "no", "Active Tuberculosis": "no", "Pulmonary Edema": "no", "Pleural Effusion": "yes", "Lung Cancer": "no", "Emphysema": "yes" }	{ "Pneumonia": "yes", "Interstitial Lung Disease": "no", "Active Tuberculosis": "no", "Pulmonary Edema": "no", "Pleural Effusion": "yes", "Lung Cancer": "no", "Emphysema": "yes" }	``` { "Pneumonia": "no", "Interstitial Lung Disease": "no", "Active Tuberculosis": "no", "Pulmonary Edema": "no", "Pleural Effusion": "yes", "Lung Cancer": "no", "Emphysema": "yes" } ```	yes	no	no	no	yes	no	yes
X-ray description: Chest PA (AP) S/P wedge resection, RUL Small amount of loculated effusion at resection site. -> nearly resolved , X-ray result: S/P Wedge resection, RUL and RML No active lung lesion	UUMC	0	0	0	0	1	0	0	0	0	0	0	1	0	0	{ "Pneumonia": "no", "Interstitial Lung Disease": "no", "Active Tuberculosis": "no", "Pulmonary Edema": "no", "Pleural Effusion": "yes", "Lung Cancer": "no", "Emphysema": "no" }	{ "Pneumonia": "no", "Interstitial Lung Disease": "no", "Active Tuberculosis": "no", "Pulmonary Edema": "no", "Pleural Effusion": "yes", "Lung Cancer": "no", "Emphysema": "no" }	{ "Pneumonia": "no", "Interstitial Lung Disease": "no", "Active Tuberculosis": "no", "Pulmonary Edema": "no", "Pleural Effusion": "yes", "Lung Cancer": "no", "Emphysema": "no" }	no	no	no	no	yes	no	no
X-ray description: nan, X-ray result: 1. Newly developed Rt. pneumothorax 2. Decreased amount of Rt. pleural efufsion 3. No significant interval change -> Bronchiectasis iwth peribronchial infiltrations in both lung ( Rt. > Lt. )	UUMC	1	0	0	0	1	0	0	1	0	0	0	1	0	0	{ "Pneumonia": "no", "Interstitial Lung Disease": "no", "Active Tuberculosis": "no", "Pulmonary Edema": "no", "Pleural Effusion": "yes", "Lung Cancer": "no", "Emphysema": "no" }	{ "Pneumonia": "no", "Interstitial Lung Disease": "no", "Active Tuberculosis": "no", "Pulmonary Edema": "no", "Pleural Effusion": "yes", "Lung Cancer": "no", "Emphysema": "no" }	{ "Pneumonia": "no", "Interstitial Lung Disease": "no", "Active Tuberculosis": "no", "Pulmonary Edema": "no", "Pleural Effusion": "yes", "Lung Cancer": "no", "Emphysema": "no" }	no	no	no	no	yes	no	no
X-ray description: Chest PA (AP) Chronic retracted subsegmental consolidation in right mid lung. Diffuse emphysema. Diffuse subsegmental atelectases. , X-ray result: nan	UUMC	1	0	0	0	0	0	1	1	0	0	0	0	0	1	{ "Pneumonia": "no", "Interstitial Lung Disease": "no", "Active Tuberculosis": "no", "Pulmonary Edema": "no", "Pleural Effusion": "no", "Lung Cancer": "no", "Emphysema": "yes" }	{ "Pneumonia": "no", "Interstitial Lung Disease": "no", "Active Tuberculosis": "no", "Pulmonary Edema": "no", "Pleural Effusion": "no", "Lung Cancer": "no", "Emphysema": "yes" }	{ "Pneumonia": "no", "Interstitial Lung Disease": "no", "Active Tuberculosis": "no", "Pulmonary Edema": "no", "Pleural Effusion": "no", "Lung Cancer": "no", "Emphysema": "yes" }	no	no	no	no	no	no	yes
X-ray description: Chest PA (AP) Hypoinflated lungs. Diffuse ill-defined heterogeneous confluent opacities in both lungs. , X-ray result: Diffuse consolidation with diffuse increased interstitial opacities in both mid-lower lungs. -> slightly resolving	UUMC	1	0	0	0	0	0	0	1	0	0	0	0	0	0	{ "Pneumonia": "yes", "Interstitial Lung Disease": "yes", "Active Tuberculosis": "no", "Pulmonary Edema": "no", "Pleural Effusion": "no", "Lung Cancer": "no", "Emphysema": "no" }	{ "Pneumonia": "yes", "Interstitial Lung Disease": "yes", "Active Tuberculosis": "no", "Pulmonary Edema": "no", "Pleural Effusion": "no", "Lung Cancer": "no", "Emphysema": "no" }	{ "Pneumonia": "yes", "Interstitial Lung Disease": "yes", "Active Tuberculosis": "no", "Pulmonary Edema": "no", "Pleural Effusion": "no", "Lung Cancer": "no", "Emphysema": "no" }	yes	yes	no	no	no	no	no
X-ray description: nan, X-ray result: 1. Newly devleoped consolidative mass in Lt. lower lung zone 2. Slightly increased interstitial markings, both lung	UUMC	1	0	0	0	0	1	0	1	0	0	0	0	1	0	{ "Pneumonia": "yes", "Interstitial Lung Disease": "yes", "Active Tuberculosis": "no", "Pulmonary Edema": "no", "Pleural Effusion": "no", "Lung Cancer": "yes", "Emphysema": "no" }	{ "Pneumonia": "yes", "Interstitial Lung Disease": "yes", "Active Tuberculosis": "no", "Pulmonary Edema": "no", "Pleural Effusion": "no", "Lung Cancer": "yes", "Emphysema": "no" }	``` { "Pneumonia": "yes", "Interstitial Lung Disease": "yes", "Active Tuberculosis": "no", "Pulmonary Edema": "no", "Pleural Effusion": "no", "Lung Cancer": "no", "Emphysema": "no" } ```	yes	yes	no	no	no	yes	no
X-ray description: Chest PA (AP) S/P Lt. upper lobe, wedge resection No significant interval change 1) Fibrostreaky density in Rt. upper lobe. 2) Linear consolidation around suture materials in Lt. lingular segment 3) Bronchiectasis in both lower lung. , X-ray result: Emphysema. Linear consolidation around suture materials in Lt. lingular segment	UUMC	0	0	2	0	0	0	1	0	0	0	0	0	0	1	{ "Pneumonia": "no", "Interstitial Lung Disease": "no", "Active Tuberculosis": "no", "Pulmonary Edema": "no", "Pleural Effusion": "no", "Lung Cancer": "no", "Emphysema": "yes" }	{ "Pneumonia": "no", "Interstitial Lung Disease": "yes", "Active Tuberculosis": "no", "Pulmonary Edema": "no", "Pleural Effusion": "no", "Lung Cancer": "no", "Emphysema": "yes" }	``` { "Pneumonia": "no", "Interstitial Lung Disease": "no", "Active Tuberculosis": "no", "Pulmonary Edema": "no", "Pleural Effusion": "no", "Lung Cancer": "no", "Emphysema": "yes" } ```	no	yes	no	no	no	no	yes
X-ray description: Chest PA (AP) Diffuse peribronchial cuffings and confluent nodularities in both lungs. , X-ray result: Diffuse extensive consolidation and confluent nodularities in both lungs. -> resolving Partial atelectasis in LLL. Left pleural effusion.	UUMC	1	0	0	0	1	0	0	1	0	0	0	1	0	0	{ "Pneumonia": "no", "Interstitial Lung Disease": "no", "Active Tuberculosis": "no", "Pulmonary Edema": "no", "Pleural Effusion": "yes", "Lung Cancer": "no", "Emphysema": "no" }	{ "Pneumonia": "yes", "Interstitial Lung Disease": "no", "Active Tuberculosis": "no", "Pulmonary Edema": "no", "Pleural Effusion": "yes", "Lung Cancer": "no", "Emphysema": "no" }	``` { "Pneumonia": "yes", "Interstitial Lung Disease": "no", "Active Tuberculosis": "no", "Pulmonary Edema": "no", "Pleural Effusion": "yes", "Lung Cancer": "no", "Emphysema": "no" } ```	yes	no	no	no	yes	no	no
X-ray description: Chest PA (AP) Diffuse ill-defined heterogeneous hazed confluent both perihilar opacities. , X-ray result: Diffuse consolidation with ill-defined nodules in both lungs. -> slightly extension	UUMC	1	0	0	0	0	0	0	1	0	0	0	0	0	0	{ "Pneumonia": "yes", "Interstitial Lung Disease": "no", "Active Tuberculosis": "no", "Pulmonary Edema": "no", "Pleural Effusion": "no", "Lung Cancer": "no", "Emphysema": "no" }	{ "Pneumonia": "yes", "Interstitial Lung Disease": "no", "Active Tuberculosis": "no", "Pulmonary Edema": "no", "Pleural Effusion": "no", "Lung Cancer": "no", "Emphysema": "no" }	{ "Pneumonia": "yes", "Interstitial Lung Disease": "no", "Active Tuberculosis": "no", "Pulmonary Edema": "no", "Pleural Effusion": "no", "Lung Cancer": "no", "Emphysema": "no" }	yes	no	no	no	no	no	no
X-ray description: Chest PA & Lateral (RT) Unremarkable finding. , X-ray result: 1) Lobulated lung mass in Lt. lower lobe 2) Scattered distributed pulmonary nodules, both lungs.	UUMC	0	0	0	0	0	1	0	0	0	0	0	0	1	0	{ "Pneumonia": "no", "Interstitial Lung Disease": "no", "Active Tuberculosis": "no", "Pulmonary Edema": "no", "Pleural Effusion": "no", "Lung Cancer": "yes", "Emphysema": "no" }	{ "Pneumonia": "no", "Interstitial Lung Disease": "no", "Active Tuberculosis": "no", "Pulmonary Edema": "no", "Pleural Effusion": "no", "Lung Cancer": "yes", "Emphysema": "no" }	{ "Pneumonia": "no", "Interstitial Lung Disease": "no", "Active Tuberculosis": "no", "Pulmonary Edema": "no", "Pleural Effusion": "no", "Lung Cancer": "yes", "Emphysema": "no" }	no	no	no	no	no	yes	no
X-ray description: CHEST PA (AP) Hypoinflated lungs. Diffuse peribronchial cuffings and nodularities in right lung., X-ray result: nan	UUMC	1	0	0	0	0	0	0	1	0	0	0	0	0	0	{ "Pneumonia": "no", "Interstitial Lung Disease": "no", "Active Tuberculosis": "no", "Pulmonary Edema": "no", "Pleural Effusion": "no", "Lung Cancer": "no", "Emphysema": "no" }	{ "Pneumonia": "no", "Interstitial Lung Disease": "no", "Active Tuberculosis": "no", "Pulmonary Edema": "no", "Pleural Effusion": "no", "Lung Cancer": "no", "Emphysema": "no" }	{ "Pneumonia": "no", "Interstitial Lung Disease": "no", "Active Tuberculosis": "no", "Pulmonary Edema": "no", "Pleural Effusion": "no", "Lung Cancer": "no", "Emphysema": "no" }	no	no	no	no	no	no	no
X-ray description: CHEST PA (AP) Diffuse mildly increased radiating interstitial and vascular markings. Bronchiectases with peribronchial cuffings in both lower lungs., X-ray result: nan	UUMC	1	0	0	1	0	0	0	1	0	0	1	0	0	0	{ "Pneumonia": "no", "Interstitial Lung Disease": "yes", "Active Tuberculosis": "no", "Pulmonary Edema": "no", "Pleural Effusion": "no", "Lung Cancer": "no", "Emphysema": "no" }	{ "Pneumonia": "no", "Interstitial Lung Disease": "yes", "Active Tuberculosis": "no", "Pulmonary Edema": "no", "Pleural Effusion": "no", "Lung Cancer": "no", "Emphysema": "no" }	{ "Pneumonia": "no", "Interstitial Lung Disease": "yes", "Active Tuberculosis": "no", "Pulmonary Edema": "no", "Pleural Effusion": "no", "Lung Cancer": "no", "Emphysema": "no" }	no	yes	no	no	no	no	no
X-ray description: Chest PA (AP) Inactive retracted fibrocalcified lesions in right upper lung. Diffuse peribronchial cuffings and nodularities in both lungs. Right pleural adhesion., X-ray result: 1. Slightly resorption of lesions 1) Ill-defined increased opacities in Lt. lower lung zone 2) Subphrenic air 2. No significant interval change -> Increased interstitital markings, both lung	UUMC	1	0	2	0	0	0	0	1	0	0	0	0	0	0	{ "Pneumonia": "no", "Interstitial Lung Disease": "yes", "Active Tuberculosis": "no", "Pulmonary Edema": "no", "Pleural Effusion": "yes", "Lung Cancer": "no", "Emphysema": "no" }	{ "Pneumonia": "no", "Interstitial Lung Disease": "yes", "Active Tuberculosis": "no", "Pulmonary Edema": "no", "Pleural Effusion": "no", "Lung Cancer": "no", "Emphysema": "no" }	{ "Pneumonia": "no", "Interstitial Lung Disease": "yes", "Active Tuberculosis": "no", "Pulmonary Edema": "no", "Pleural Effusion": "no", "Lung Cancer": "no", "Emphysema": "no" }	no	yes	no	no	no	no	no
X-ray description: Chest PA (AP) 1. Large lung mass in Lt. lower lung zone -> increased size of the mass. 2. Aneurysmal dilatation of aortic arch -> increased extent of dilatation. , X-ray result: S/P LLL lobectomy -> chest tube insertion. Subsegmental atelectasis in left lower lungs. Aortic arch dilatation.	UUMC	0	0	0	0	0	1	0	0	0	0	0	0	1	0	{ "Pneumonia": "no", "Interstitial Lung Disease": "no", "Active Tuberculosis": "no", "Pulmonary Edema": "no", "Pleural Effusion": "no", "Lung Cancer": "yes", "Emphysema": "no" }	{ "Pneumonia": "no", "Interstitial Lung Disease": "no", "Active Tuberculosis": "no", "Pulmonary Edema": "no", "Pleural Effusion": "no", "Lung Cancer": "yes", "Emphysema": "no" }	{ "Pneumonia": "no", "Interstitial Lung Disease": "no", "Active Tuberculosis": "no", "Pulmonary Edema": "no", "Pleural Effusion": "no", "Lung Cancer": "yes", "Emphysema": "no" }	no	no	no	no	no	yes	no
X-ray description: Chest PA (AP) Hypoinflated lungs. Diffuse peribronchial cuffings and nodularities in both lungs. Mild cardiomegaly. , X-ray result: No significant interval change 1. Diffuse increased opacities with increased interstitial markings, both lung 2. Cardiomegaly	UUMC	1	0	0	1	0	0	0	1	0	0	1	0	0	0	{ "Pneumonia": "no", "Interstitial Lung Disease": "yes", "Active Tuberculosis": "no", "Pulmonary Edema": "no", "Pleural Effusion": "no", "Lung Cancer": "no", "Emphysema": "no" }	{ "Pneumonia": "no", "Interstitial Lung Disease": "yes", "Active Tuberculosis": "no", "Pulmonary Edema": "no", "Pleural Effusion": "no", "Lung Cancer": "no", "Emphysema": "no" }	{ "Pneumonia": "no", "Interstitial Lung Disease": "yes", "Active Tuberculosis": "no", "Pulmonary Edema": "no", "Pleural Effusion": "no", "Lung Cancer": "no", "Emphysema": "no" }	no	yes	no	no	no	no	no
X-ray description: Chest PA (AP) Peribronchial cuffings and nodularities in right mid lung. , X-ray result: nan	UUMC	1	0	0	0	0	0	0	1	0	0	0	0	0	0	{ "Pneumonia": "no", "Interstitial Lung Disease": "yes", "Active Tuberculosis": "no", "Pulmonary Edema": "no", "Pleural Effusion": "no", "Lung Cancer": "no", "Emphysema": "no" }	{ "Pneumonia": "yes", "Interstitial Lung Disease": "no", "Active Tuberculosis": "no", "Pulmonary Edema": "no", "Pleural Effusion": "no", "Lung Cancer": "no", "Emphysema": "no" }	{ "Pneumonia": "no", "Interstitial Lung Disease": "no", "Active Tuberculosis": "no", "Pulmonary Edema": "no", "Pleural Effusion": "no", "Lung Cancer": "no", "Emphysema": "no" }	yes	no	no	no	no	no	no
X-ray description: nan, X-ray result: Newly developed increased interstitial markings, both lung	UUMC	1	0	0	1	0	0	0	0	0	0	1	0	0	0	{ "Pneumonia": "no", "Interstitial Lung Disease": "yes", "Active Tuberculosis": "no", "Pulmonary Edema": "no", "Pleural Effusion": "no", "Lung Cancer": "no", "Emphysema": "no" }	{ "Pneumonia": "no", "Interstitial Lung Disease": "yes", "Active Tuberculosis": "no", "Pulmonary Edema": "no", "Pleural Effusion": "no", "Lung Cancer": "no", "Emphysema": "no" }	{ "Pneumonia": "no", "Interstitial Lung Disease": "yes", "Active Tuberculosis": "no", "Pulmonary Edema": "no", "Pleural Effusion": "no", "Lung Cancer": "no", "Emphysema": "no" }	no	yes	no	no	no	no	no
X-ray description: Chest PA (AP) S/P wedge resections in both upper lungs. Peribronchial cuffings and nodularities in left lower lung. , X-ray result: 1. Increased amount of Lt. pleural effusion 2. No significant interval change -> Multiple surgical clips in both upper lung zone	UUMC	1	0	0	0	1	0	0	0	0	0	0	1	0	0	{ "Pneumonia": "no", "Interstitial Lung Disease": "no", "Active Tuberculosis": "no", "Pulmonary Edema": "no", "Pleural Effusion": "yes", "Lung Cancer": "no", "Emphysema": "no" }	{ "Pneumonia": "no", "Interstitial Lung Disease": "no", "Active Tuberculosis": "no", "Pulmonary Edema": "no", "Pleural Effusion": "yes", "Lung Cancer": "no", "Emphysema": "no" }	{ "Pneumonia": "no", "Interstitial Lung Disease": "no", "Active Tuberculosis": "no", "Pulmonary Edema": "no", "Pleural Effusion": "yes", "Lung Cancer": "no", "Emphysema": "no" }	no	no	no	no	yes	no	no
X-ray description: Chest PA (AP) Hypoinflated lungs. Diffuse ill-defined heterogeneous confluent nodular opacities with diffuse peribronchial cuffings in both lungs , X-ray result: Diffuse consolidation with ill-defined heterogeneous nodular opacities in both lungs. -> improving. Subsegmental atelectasis in both lower lungs.	UUMC	1	0	0	0	0	0	0	1	0	0	0	0	0	0	{ "Pneumonia": "yes", "Interstitial Lung Disease": "no", "Active Tuberculosis": "no", "Pulmonary Edema": "no", "Pleural Effusion": "no", "Lung Cancer": "no", "Emphysema": "no" }	{ "Pneumonia": "yes", "Interstitial Lung Disease": "no", "Active Tuberculosis": "no", "Pulmonary Edema": "no", "Pleural Effusion": "no", "Lung Cancer": "no", "Emphysema": "no" }	``` { "Pneumonia": "yes", "Interstitial Lung Disease": "no", "Active Tuberculosis": "no", "Pulmonary Edema": "no", "Pleural Effusion": "no", "Lung Cancer": "no", "Emphysema": "no" } ```	yes	no	no	no	no	no	no
X-ray description: Chest PA (AP) Chronic post destructed fibroscarred and cavitary changes in Left mid-upper lung; pleural adhesion; moderately decreased lung volume. Leftwardly deviated mediastinum. Hyperinflated emphysematous right and remaining left lung. Inactive retracted fibroscarred lesions and traction bronchiectases in right mid-upper lung. , X-ray result: 1. Chronic post destructed fibr…	UUMC	0	0	2	0	0	0	0	0	0	0	0	0	0	1	{ "Pneumonia": "no", "Interstitial Lung Disease": "no", "Active Tuberculosis": "no", "Pulmonary Edema": "no", "Pleural Effusion": "no", "Lung Cancer": "no", "Emphysema": "yes" }	{ "Pneumonia": "no", "Interstitial Lung Disease": "yes", "Active Tuberculosis": "no", "Pulmonary Edema": "no", "Pleural Effusion": "no", "Lung Cancer": "no", "Emphysema": "yes" }	``` { "Pneumonia": "no", "Interstitial Lung Disease": "no", "Active Tuberculosis": "no", "Pulmonary Edema": "no", "Pleural Effusion": "no", "Lung Cancer": "no", "Emphysema": "yes" } ```	no	yes	no	no	no	no	yes
X-ray description: nan, X-ray result: 1. Slightly growth of consolidative nodule in Rt. upper lung zone 2. Slightly increased amount of Rt. pleural effusion	UUMC	0	0	1	0	0	1	0	0	0	0	0	1	1	0	{ "Pneumonia": "no", "Interstitial Lung Disease": "no", "Active Tuberculosis": "no", "Pulmonary Edema": "no", "Pleural Effusion": "yes", "Lung Cancer": "no", "Emphysema": "no" }	{ "Pneumonia": "yes", "Interstitial Lung Disease": "no", "Active Tuberculosis": "no", "Pulmonary Edema": "no", "Pleural Effusion": "yes", "Lung Cancer": "yes", "Emphysema": "no" }	{ "Pneumonia": "no", "Interstitial Lung Disease": "no", "Active Tuberculosis": "no", "Pulmonary Edema": "no", "Pleural Effusion": "yes", "Lung Cancer": "no", "Emphysema": "no" }	yes	no	no	no	yes	yes	no
X-ray description: nan, X-ray result: Slightly growth of pulmonary nodule in Rt. lower lung zone	UUMC	0	0	0	0	0	1	0	0	0	0	0	0	1	0	{ "Pneumonia": "no", "Interstitial Lung Disease": "no", "Active Tuberculosis": "no", "Pulmonary Edema": "no", "Pleural Effusion": "no", "Lung Cancer": "yes", "Emphysema": "no" }	{ "Pneumonia": "no", "Interstitial Lung Disease": "no", "Active Tuberculosis": "no", "Pulmonary Edema": "no", "Pleural Effusion": "no", "Lung Cancer": "yes", "Emphysema": "no" }	{ "Pneumonia": "no", "Interstitial Lung Disease": "no", "Active Tuberculosis": "no", "Pulmonary Edema": "no", "Pleural Effusion": "no", "Lung Cancer": "yes", "Emphysema": "no" }	no	no	no	no	no	yes	no
X-ray description: CHEST PA (AP) Diffuse severe ill-defined heterogeneous confluent nodular opacities in right whole and left lower lungs. Diffuse underlying emphysema., X-ray result: Diffuse severe consolidation & ill-defined heterogeneous confluent nodular opacities in right whole and left lower lungs. -> improving Subsegmental atelectasis in both lower lungs. Left pleural effusion. Diffuse und…	UUMC	1	0	0	0	1	0	1	1	0	0	0	1	0	1	{ "Pneumonia": "no", "Interstitial Lung Disease": "no", "Active Tuberculosis": "no", "Pulmonary Edema": "no", "Pleural Effusion": "yes", "Lung Cancer": "no", "Emphysema": "yes" }	{ "Pneumonia": "yes", "Interstitial Lung Disease": "no", "Active Tuberculosis": "no", "Pulmonary Edema": "no", "Pleural Effusion": "yes", "Lung Cancer": "no", "Emphysema": "yes" }	``` { "Pneumonia": "yes", "Interstitial Lung Disease": "no", "Active Tuberculosis": "no", "Pulmonary Edema": "no", "Pleural Effusion": "yes", "Lung Cancer": "no", "Emphysema": "yes" } ```	yes	no	no	no	yes	no	yes
X-ray description: nan, X-ray result: Minimal resoltuion of extensive tiny nodules with increased interstitial markings, both lung	UUMC	1	0	0	1	0	0	0	0	0	0	1	0	0	0	{ "Pneumonia": "no", "Interstitial Lung Disease": "yes", "Active Tuberculosis": "no", "Pulmonary Edema": "no", "Pleural Effusion": "no", "Lung Cancer": "no", "Emphysema": "no" }	{ "Pneumonia": "no", "Interstitial Lung Disease": "yes", "Active Tuberculosis": "no", "Pulmonary Edema": "no", "Pleural Effusion": "no", "Lung Cancer": "no", "Emphysema": "no" }	{ "Pneumonia": "no", "Interstitial Lung Disease": "yes", "Active Tuberculosis": "no", "Pulmonary Edema": "no", "Pleural Effusion": "no", "Lung Cancer": "no", "Emphysema": "no" }	no	yes	no	no	no	no	no
X-ray description: nan, X-ray result: Newly developed multiple ill-defined pulmonary nodules, both lung	UUMC	0	0	0	0	0	1	0	0	0	0	0	0	0	0	{ "Pneumonia": "no", "Interstitial Lung Disease": "no", "Active Tuberculosis": "no", "Pulmonary Edema": "no", "Pleural Effusion": "no", "Lung Cancer": "yes", "Emphysema": "no" }	{ "Pneumonia": "no", "Interstitial Lung Disease": "no", "Active Tuberculosis": "no", "Pulmonary Edema": "no", "Pleural Effusion": "no", "Lung Cancer": "yes", "Emphysema": "no" }	{ "Pneumonia": "no", "Interstitial Lung Disease": "no", "Active Tuberculosis": "no", "Pulmonary Edema": "no", "Pleural Effusion": "no", "Lung Cancer": "yes", "Emphysema": "no" }	no	no	no	no	no	yes	no
X-ray description: Chest PA (AP) Hypoinflated, senile lungs. Bronchiectases in right mid and left lower lungs. Underlying both pleural effusion. Diffuse ill-defined heterogeneous opacities in both lungs. S/P thoracic spinal surgical fixation. , X-ray result: nan	UUMC	1	0	0	1	1	0	0	1	0	0	0	1	0	0	{ "Pneumonia": "no", "Interstitial Lung Disease": "no", "Active Tuberculosis": "no", "Pulmonary Edema": "no", "Pleural Effusion": "yes", "Lung Cancer": "no", "Emphysema": "no" }	{ "Pneumonia": "no", "Interstitial Lung Disease": "no", "Active Tuberculosis": "no", "Pulmonary Edema": "no", "Pleural Effusion": "yes", "Lung Cancer": "no", "Emphysema": "no" }	{ "Pneumonia": "no", "Interstitial Lung Disease": "yes", "Active Tuberculosis": "no", "Pulmonary Edema": "no", "Pleural Effusion": "yes", "Lung Cancer": "no", "Emphysema": "no" }	no	no	no	no	yes	no	no
X-ray description: Chest PA (AP) Hypoinflated lungs. Diffuse subsegmental atelectases and peribronchial cuffings in both lungs. , X-ray result: 1. Slightly extension of ill-defined consolidation in Lt. lower lung zone 2. No significant interval change -> Ill-defined increased opacities in both lung	UUMC	1	0	0	0	0	0	0	1	0	0	0	0	0	0	{ "Pneumonia": "yes", "Interstitial Lung Disease": "no", "Active Tuberculosis": "no", "Pulmonary Edema": "no", "Pleural Effusion": "no", "Lung Cancer": "no", "Emphysema": "no" }	{ "Pneumonia": "yes", "Interstitial Lung Disease": "no", "Active Tuberculosis": "no", "Pulmonary Edema": "no", "Pleural Effusion": "no", "Lung Cancer": "no", "Emphysema": "no" }	``` { "Pneumonia": "yes", "Interstitial Lung Disease": "no", "Active Tuberculosis": "no", "Pulmonary Edema": "no", "Pleural Effusion": "no", "Lung Cancer": "no", "Emphysema": "no" } ```	yes	no	no	no	no	no	no
X-ray description: Chest PA (AP) A large lobulated mass like shadow in right upper medial lung. , X-ray result: No significant interval change 1. Lung mass in Rt. upper lung zone 2. Increased interstitial markings, both lung	UUMC	0	0	0	0	0	1	0	0	0	0	0	0	1	0	{ "Pneumonia": "no", "Interstitial Lung Disease": "yes", "Active Tuberculosis": "no", "Pulmonary Edema": "no", "Pleural Effusion": "no", "Lung Cancer": "yes", "Emphysema": "no" }	{ "Pneumonia": "no", "Interstitial Lung Disease": "yes", "Active Tuberculosis": "no", "Pulmonary Edema": "no", "Pleural Effusion": "no", "Lung Cancer": "yes", "Emphysema": "no" }	``` { "Pneumonia": "no", "Interstitial Lung Disease": "yes", "Active tuberculosis": "no", "Pulmonary Edema": "no", "Pleural Effusion": "no", "Lung Cancer": "yes", "Emphysema": "no" } ```	no	yes	no	no	no	yes	no
X-ray description: nan, X-ray result: 1. Slightly extension of ill-defined consolidations in both upper lung zone 2. No significant interval change -> Reticulonodular opacities with ill-defined increased opacities in both mid to lower lung zone	UUMC	1	1	0	0	0	0	0	1	0	0	0	0	0	0	{ "Pneumonia": "yes", "Interstitial Lung Disease": "yes", "Active Tuberculosis": "no", "Pulmonary Edema": "no", "Pleural Effusion": "no", "Lung Cancer": "no", "Emphysema": "no" }	{ "Pneumonia": "yes", "Interstitial Lung Disease": "yes", "Active Tuberculosis": "no", "Pulmonary Edema": "no", "Pleural Effusion": "no", "Lung Cancer": "no", "Emphysema": "no" }	{ "Pneumonia": "yes", "Interstitial Lung Disease": "yes", "Active Tuberculosis": "no", "Pulmonary Edema": "no", "Pleural Effusion": "no", "Lung Cancer": "no", "Emphysema": "no" }	yes	yes	no	no	no	no	no
X-ray description: nan, X-ray result: Right hilar & infrahilar enlargement. -> R/O mass or LAP Emphysema. Right CPA blunting. Rec) chest CT	UUMC	0	0	0	0	1	0	1	0	0	0	0	1	1	1	{ "Pneumonia": "no", "Interstitial Lung Disease": "no", "Active Tuberculosis": "no", "Pulmonary Edema": "no", "Pleural Effusion": "no", "Lung Cancer": "R/O mass or LAP", "Emphysema": "yes" }	{ "Pneumonia": "no", "Interstitial Lung Disease": "no", "Active Tuberculosis": "no", "Pulmonary Edema": "no", "Pleural Effusion": "no", "Lung Cancer": "yes", "Emphysema": "yes" }	``` { "Pneumonia": "no", "Interstitial Lung Disease": "no", "Active Tuberculosis": "no", "Pulmonary Edema": "no", "Pleural Effusion": "no", "Lung Cancer": "yes", "Emphysema": "yes" } ```	no	no	no	no	no	yes	yes
X-ray description: Chest PA (AP) S/P chest tube placement, left; removed Left hydropneumothorax. -> decreased amount on F/U. Right loculated hydropneumothorax with diffuse pleural thickening. -> no change Chronic consolidation and dense nodules with parenchymal distorsion, volume loss in both upper lung zones. Diffuse increased opacity in right lung. -> no change Emphysema. , X-ray result: Cavita…	UUMC	1	0	0	0	1	0	1	0	0	0	0	1	0	1	{ "Pneumonia": "no", "Interstitial Lung Disease": "no", "Active Tuberculosis": "no", "Pulmonary Edema": "no", "Pleural Effusion": "yes", "Lung Cancer": "no", "Emphysema": "yes" }	{ "Pneumonia": "no", "Interstitial Lung Disease": "yes", "Active Tuberculosis": "no", "Pulmonary Edema": "no", "Pleural Effusion": "yes", "Lung Cancer": "no", "Emphysema": "yes" }	``` { "Pneumonia": "no", "Interstitial Lung Disease": "no", "Active Tuberculosis": "no", "Pulmonary Edema": "no", "Pleural Effusion": "yes", "Lung Cancer": "no", "Emphysema": "yes" } ```	no	yes	no	no	yes	no	yes
X-ray description: nan, X-ray result: 1. Newly developed ill-defined increased opacities with parenchymal distortion, both lung 2. Slightly increased size of heart	UUMC	1	0	0	0	0	0	0	1	0	0	0	0	0	0	{ "Pneumonia": "yes", "Interstitial Lung Disease": "yes", "Active Tuberculosis": "no", "Pulmonary Edema": "no", "Pleural Effusion": "no", "Lung Cancer": "no", "Emphysema": "no" }	{ "Pneumonia": "yes", "Interstitial Lung Disease": "no", "Active Tuberculosis": "no", "Pulmonary Edema": "no", "Pleural Effusion": "no", "Lung Cancer": "no", "Emphysema": "no" }	{ "Pneumonia": "yes", "Interstitial Lung Disease": "no", "Active Tuberculosis": "no", "Pulmonary Edema": "no", "Pleural Effusion": "no", "Lung Cancer": "no", "Emphysema": "no" }	yes	no	no	no	no	no	no
X-ray description: nan, X-ray result: Dense consolidations in both lung	UUMC	1	0	0	0	0	0	0	1	0	0	0	0	0	0	{ "Pneumonia": "yes", "Interstitial Lung Disease": "no", "Active Tuberculosis": "no", "Pulmonary Edema": "no", "Pleural Effusion": "no", "Lung Cancer": "no", "Emphysema": "no" }	{ "Pneumonia": "yes", "Interstitial Lung Disease": "no", "Active Tuberculosis": "no", "Pulmonary Edema": "no", "Pleural Effusion": "no", "Lung Cancer": "no", "Emphysema": "no" }	{ "Pneumonia": "yes", "Interstitial Lung Disease": "no", "Active Tuberculosis": "no", "Pulmonary Edema": "no", "Pleural Effusion": "no", "Lung Cancer": "no", "Emphysema": "no" }	yes	no	no	no	no	no	no
X-ray description: nan, X-ray result: 1. Newly developed ill-defined consolidation in Rt. upper lung zone 2. No significant interval change -> Reticulonodular opacities with ill-defined increased opacities in both mid to lower lung zone	UUMC	1	1	0	0	0	0	0	1	0	0	0	0	0	0	{ "Pneumonia": "yes", "Interstitial Lung Disease": "yes", "Active Tuberculosis": "no", "Pulmonary Edema": "no", "Pleural Effusion": "no", "Lung Cancer": "no", "Emphysema": "no" }	{ "Pneumonia": "yes", "Interstitial Lung Disease": "yes", "Active Tuberculosis": "no", "Pulmonary Edema": "no", "Pleural Effusion": "no", "Lung Cancer": "no", "Emphysema": "no" }	{ "Pneumonia": "yes", "Interstitial Lung Disease": "yes", "Active Tuberculosis": "no", "Pulmonary Edema": "no", "Pleural Effusion": "no", "Lung Cancer": "no", "Emphysema": "no" }	yes	yes	no	no	no	no	no
X-ray description: Chest PA (AP) Hypoinflated lungs. Diffuse severely increased radiating interstitial markings. Diffuse ill-defined heterogeneous confluent nodular both perihilar opacities. S/P median sternotomy. , X-ray result: Diffuse mildly increased radiating interstitial and vascular markings. -> extension S/P median sternotomy & cardiac pacemaker placement	UUMC	1	0	0	1	0	0	0	0	0	0	1	0	0	0	{ "Pneumonia": "no", "Interstitial Lung Disease": "yes", "Active Tuberculosis": "no", "Pulmonary Edema": "no", "Pleural Effusion": "no", "Lung Cancer": "no", "Emphysema": "no" }	{ "Pneumonia": "no", "Interstitial Lung Disease": "yes", "Active Tuberculosis": "no", "Pulmonary Edema": "no", "Pleural Effusion": "no", "Lung Cancer": "no", "Emphysema": "no" }	{ "Pneumonia": "no", "Interstitial Lung Disease": "yes", "Active Tuberculosis": "no", "Pulmonary Edema": "no", "Pleural Effusion": "no", "Lung Cancer": "no", "Emphysema": "no" }	no	yes	no	no	no	no	no
X-ray description: nan, X-ray result: Newly developed lesions 1. Lung mass in Lt. lower lung zone 2. Scattered distributed small pulmonary nodules, both lung	UUMC	0	0	0	0	0	1	0	0	0	0	0	0	1	0	{ "Pneumonia": "no", "Interstitial Lung Disease": "no", "Active Tuberculosis": "no", "Pulmonary Edema": "no", "Pleural Effusion": "no", "Lung Cancer": "yes", "Emphysema": "no" }	{ "Pneumonia": "no", "Interstitial Lung Disease": "no", "Active Tuberculosis": "no", "Pulmonary Edema": "no", "Pleural Effusion": "no", "Lung Cancer": "yes", "Emphysema": "no" }	{ "Pneumonia": "no", "Interstitial Lung Disease": "no", "Active Tuberculosis": "no", "Pulmonary Edema": "no", "Pleural Effusion": "no", "Lung Cancer": "yes", "Emphysema": "no" }	no	no	no	no	no	yes	no
X-ray description: nan, X-ray result: 1. Newly developed lesions 1) Ill-defined consolidation in Lt. lower lung zone 2) Diffuse ill-defined increased opacities in both lung 2. Nearly absorption of subsegmental atelectasis in Rt. lower lung zone	UUMC	1	0	0	0	0	0	0	1	0	0	0	0	0	0	{ "Pneumonia": "yes", "Interstitial Lung Disease": "yes", "Active Tuberculosis": "no", "Pulmonary Edema": "no", "Pleural Effusion": "no", "Lung Cancer": "no", "Emphysema": "no" }	{ "Pneumonia": "yes", "Interstitial Lung Disease": "no", "Active Tuberculosis": "no", "Pulmonary Edema": "no", "Pleural Effusion": "no", "Lung Cancer": "no", "Emphysema": "no" }	{ "Pneumonia": "yes", "Interstitial Lung Disease": "yes", "Active Tuberculosis": "no", "Pulmonary Edema": "no", "Pleural Effusion": "no", "Lung Cancer": "no", "Emphysema": "no" }	yes	no	no	no	no	no	no
X-ray description: Chest PA (AP) About 2.4cm sized oval nodule in left lower lung zone. Right diaphragmatic tenting. Emphysema in both lungs. , X-ray result: About 2.4cm sized oval nodule in left lower lung zone. -> regression Right pleural effusion. -> improving Right diaphragmatic tenting. Emphysema in both lungs.	UUMC	0	0	0	0	1	1	1	0	0	0	0	1	0	1	{ "Pneumonia": "no", "Interstitial Lung Disease": "no", "Active Tuberculosis": "no", "Pulmonary Edema": "no", "Pleural Effusion": "yes", "Lung Cancer": "no", "Emphysema": "yes" }	{ "Pneumonia": "no", "Interstitial Lung Disease": "no", "Active Tuberculosis": "no", "Pulmonary Edema": "no", "Pleural Effusion": "yes", "Lung Cancer": "no", "Emphysema": "yes" }	``` { "Pneumonia": "no", "Interstitial Lung Disease": "no", "Active Tuberculosis": "no", "Pulmonary Edema": "no", "Pleural Effusion": "yes", "Lung Cancer": "no", "Emphysema": "yes" } ```	no	no	no	no	yes	no	yes
X-ray description: Chest PA (AP) Inactive retracted fibroscarred lesions in right upper lung. Degenerative lumbar spine. Unremarkable in others. , X-ray result: nan	UUMC	0	0	2	0	0	0	0	0	0	0	0	0	0	0	{ "Pneumonia": "no", "Interstitial Lung Disease": "no", "Active Tuberculosis": "no", "Pulmonary Edema": "no", "Pleural Effusion": "no", "Lung Cancer": "no", "Emphysema": "no" }	{ "Pneumonia": "no", "Interstitial Lung Disease": "no", "Active Tuberculosis": "no", "Pulmonary Edema": "no", "Pleural Effusion": "no", "Lung Cancer": "no", "Emphysema": "no" }	{ "Pneumonia": "no", "Interstitial Lung Disease": "no", "Active Tuberculosis": "no", "Pulmonary Edema": "no", "Pleural Effusion": "no", "Lung Cancer": "no", "Emphysema": "no" }	no	no	no	no	no	no	no
X-ray description: nan, X-ray result: Newly developed lesions 1. Ill-defined consolidations with parenchymal distortion in both lower lung zone 2. Bilateral pleural effusion	UUMC	1	0	0	0	1	0	0	1	0	0	0	1	0	0	{ "Pneumonia": "yes", "Interstitial Lung Disease": "no", "Active Tuberculosis": "no", "Pulmonary Edema": "no", "Pleural Effusion": "yes", "Lung Cancer": "no", "Emphysema": "no" }	{ "Pneumonia": "yes", "Interstitial Lung Disease": "no", "Active Tuberculosis": "no", "Pulmonary Edema": "no", "Pleural Effusion": "yes", "Lung Cancer": "no", "Emphysema": "no" }	``` { "Pneumonia": "yes", "Interstitial Lung Disease": "no", "Active Tuberculosis": "no", "Pulmonary Edema": "no", "Pleural Effusion": "yes", "Lung Cancer": "no", "Emphysema": "no" } ```	yes	no	no	no	yes	no	no
X-ray description: Chest PA (AP) Hypoinflated lungs. Diffuse peribronchial cuffings in both lungs; peribronchial ill-defined opacities in right mid and left upper lungs. , X-ray result: Diffuse peribronchial & confluent consolidation in both lungs. -> extension Bilateral pleural effusion. -> increased in amount Cardiomegaly.	UUMC	1	0	0	0	1	0	0	1	0	0	0	1	0	0	{ "Pneumonia": "yes", "Interstitial Lung Disease": "no", "Active Tuberculosis": "no", "Pulmonary Edema": "no", "Pleural Effusion": "yes", "Lung Cancer": "no", "Emphysema": "no" }	{ "Pneumonia": "yes", "Interstitial Lung Disease": "no", "Active Tuberculosis": "no", "Pulmonary Edema": "no", "Pleural Effusion": "yes", "Lung Cancer": "no", "Emphysema": "no" }	``` { "Pneumonia": "yes", "Interstitial Lung Disease": "no", "Active Tuberculosis": "no", "Pulmonary Edema": "no", "Pleural Effusion": "yes", "Lung Cancer": "no", "Emphysema": "no" } ```	yes	no	no	no	yes	no	no
X-ray description: Chest PA (AP) No active lung lesion. Old left lower rib fractures., X-ray result: Subsegmental atelectasis in both lower lungs.	UUMC	0	0	0	0	0	0	0	0	0	0	0	0	0	0	{ "Pneumonia": "no", "Interstitial Lung Disease": "no", "Active Tuberculosis": "no", "Pulmonary Edema": "no", "Pleural Effusion": "no", "Lung Cancer": "no", "Emphysema": "no" }	{ "Pneumonia": "no", "Interstitial Lung Disease": "no", "Active Tuberculosis": "no", "Pulmonary Edema": "no", "Pleural Effusion": "no", "Lung Cancer": "no", "Emphysema": "no" }	{ "Pneumonia": "no", "Interstitial Lung Disease": "no", "Active Tuberculosis": "no", "Pulmonary Edema": "no", "Pleural Effusion": "no", "Lung Cancer": "no", "Emphysema": "no" }	no	no	no	no	no	no	no
X-ray description: Chest PA (AP) Mild right pneumothorax under chest tube insertion. Diffuse ill-defined nodular opacities in both lungs., X-ray result: No significant interval change -> Multifocal ill-defined consolidations & increased opacities with parenchymal distortion, both lung	UUMC	1	0	0	0	0	0	0	1	0	0	0	0	0	0	{ "Pneumonia": "no", "Interstitial Lung Disease": "yes", "Active Tuberculosis": "no", "Pulmonary Edema": "no", "Pleural Effusion": "no", "Lung Cancer": "no", "Emphysema": "no" }	{ "Pneumonia": "yes", "Interstitial Lung Disease": "yes", "Active Tuberculosis": "no", "Pulmonary Edema": "no", "Pleural Effusion": "no", "Lung Cancer": "no", "Emphysema": "no" }	{ "Pneumonia": "yes", "Interstitial Lung Disease": "no", "Active Tuberculosis": "no", "Pulmonary Edema": "no", "Pleural Effusion": "no", "Lung Cancer": "no", "Emphysema": "no" }	yes	yes	no	no	no	no	no
X-ray description: Chest PA (AP) Mild peribronchial thickening in both lower lung zones. , X-ray result: No significant interval change.	UUMC	1	0	0	0	0	0	0	0	0	0	0	0	0	0	{ "Pneumonia": "no", "Interstitial Lung Disease": "no", "Active Tuberculosis": "no", "Pulmonary Edema": "no", "Pleural Effusion": "no", "Lung Cancer": "no", "Emphysema": "no" }	{ "Pneumonia": "no", "Interstitial Lung Disease": "no", "Active Tuberculosis": "no", "Pulmonary Edema": "no", "Pleural Effusion": "no", "Lung Cancer": "no", "Emphysema": "no" }	{ "Pneumonia": "no", "Interstitial Lung Disease": "no", "Active Tuberculosis": "no", "Pulmonary Edema": "no", "Pleural Effusion": "no", "Lung Cancer": "no", "Emphysema": "no" }	no	no	no	no	no	no	no
X-ray description: CHEST PA (AP) Hypoinflated lungs. Inactive retracted fibroscarred lesions in left upper lung. Segmental retracted consolidation in right mid lung. Diffuse subsegmental atelectases. , X-ray result: Ill-defined dense consolidation with nodules in RUL. -> slightly resolving state Diffuse numerous tiny to small nodularities in both lungs. Diffuse increased interstitial opacities in…	UUMC	1	0	2	0	0	0	0	1	0	0	0	0	0	0	{ "Pneumonia": "no", "Interstitial Lung Disease": "yes", "Active Tuberculosis": "no", "Pulmonary Edema": "no", "Pleural Effusion": "no", "Lung Cancer": "no", "Emphysema": "no" }	{ "Pneumonia": "yes", "Interstitial Lung Disease": "yes", "Active Tuberculosis": "no", "Pulmonary Edema": "no", "Pleural Effusion": "no", "Lung Cancer": "no", "Emphysema": "no" }	``` { "Pneumonia": "no", "Interstitial Lung Disease": "yes", "Active Tuberculosis": "no", "Pulmonary Edema": "no", "Pleural Effusion": "no", "Lung Cancer": "no", "Emphysema": "no" } ```	yes	yes	no	no	no	no	no
X-ray description: nan, X-ray result: Both hilar enlargement	UUMC	0	0	0	0	0	0	0	0	0	0	0	0	0	0	{ "Pneumonia": "no", "Interstitial Lung Disease": "no", "Active Tuberculosis": "no", "Pulmonary Edema": "no", "Pleural Effusion": "no", "Lung Cancer": "no", "Emphysema": "no" }	{ "Pneumonia": "no", "Interstitial Lung Disease": "no", "Active Tuberculosis": "no", "Pulmonary Edema": "no", "Pleural Effusion": "no", "Lung Cancer": "no", "Emphysema": "no" }	{ "Pneumonia": "no", "Interstitial Lung Disease": "no", "Active Tuberculosis": "no", "Pulmonary Edema": "no", "Pleural Effusion": "no", "Lung Cancer": "no", "Emphysema": "no" }	no	no	no	no	no	no	no
X-ray description: Chest PA (AP) Large dense mass like consolidation in right mid-upper central lung. Severe right pleural effusion. , X-ray result: 1. Marked absorption of multiloculated pleural effusion in Rt. hemithorax 2. Slightly regression of lung mass in Rt. upper lung zone	UUMC	1	0	0	0	1	1	0	0	0	0	0	1	1	0	{ "Pneumonia": "no", "Interstitial Lung Disease": "no", "Active Tuberculosis": "no", "Pulmonary Edema": "no", "Pleural Effusion": "yes", "Lung Cancer": "yes", "Emphysema": "no" }	{ "Pneumonia": "yes", "Interstitial Lung Disease": "no", "Active Tuberculosis": "no", "Pulmonary Edema": "no", "Pleural Effusion": "yes", "Lung Cancer": "yes", "Emphysema": "no" }	{ "Pneumonia": "no", "Interstitial Lung Disease": "no", "Active Tuberculosis": "no", "Pulmonary Edema": "no", "Pleural Effusion": "yes", "Lung Cancer": "yes", "Emphysema": "no" }	yes	no	no	no	yes	yes	no
X-ray description: Chest PA (AP) Peribronhial consolidation in left upper and right lower lung zone. Diffuse increased interstitial markings in both lungs. , X-ray result: Peribronhial consolidation in left upper and right lower lung zone. Numeours tiny nodules & severe diffuse increased interstitial markings in both lungs.	UUMC	1	0	0	0	0	0	0	1	0	0	0	0	0	0	{ "Pneumonia": "yes", "Interstitial Lung Disease": "yes", "Active Tuberculosis": "no", "Pulmonary Edema": "no", "Pleural Effusion": "no", "Lung Cancer": "no", "Emphysema": "no" }	{ "Pneumonia": "yes", "Interstitial Lung Disease": "yes", "Active Tuberculosis": "no", "Pulmonary Edema": "no", "Pleural Effusion": "no", "Lung Cancer": "no", "Emphysema": "no" }	``` { "Pneumonia": "yes", "Interstitial Lung Disease": "yes", "Active Tuberculosis": "no", "Pulmonary Edema": "no", "Pleural Effusion": "no", "Lung Cancer": "no", "Emphysema": "no" } ```	yes	yes	no	no	no	no	no
X-ray description: CHEST PA (AP) Hypoinflated lungs. Diffuse severely increased heterogeneous reticular interstitial markings., X-ray result: No significant interval change -> Reticulonodular opacities, both lungs	UUMC	1	1	0	1	0	0	0	0	1	0	0	0	0	0	{ "Pneumonia": "no", "Interstitial Lung Disease": "yes", "Active Tuberculosis": "no", "Pulmonary Edema": "no", "Pleural Effusion": "no", "Lung Cancer": "no", "Emphysema": "no" }	{ "Pneumonia": "no", "Interstitial Lung Disease": "yes", "Active Tuberculosis": "no", "Pulmonary Edema": "no", "Pleural Effusion": "no", "Lung Cancer": "no", "Emphysema": "no" }	{ "Pneumonia": "no", "Interstitial Lung Disease": "yes", "Active Tuberculosis": "no", "Pulmonary Edema": "no", "Pleural Effusion": "no", "Lung Cancer": "no", "Emphysema": "no" }	no	yes	no	no	no	no	no
X-ray description: Chest PA (AP) Hypoinflated lungs. Diffuse subsegmental atelectases. , X-ray result: nan	UUMC	0	0	0	0	0	0	0	0	0	0	0	0	0	0	{ "Pneumonia": "no", "Interstitial Lung Disease": "no", "Active Tuberculosis": "no", "Pulmonary Edema": "no", "Pleural Effusion": "no", "Lung Cancer": "no", "Emphysema": "no" }	{ "Pneumonia": "no", "Interstitial Lung Disease": "no", "Active Tuberculosis": "no", "Pulmonary Edema": "no", "Pleural Effusion": "no", "Lung Cancer": "no", "Emphysema": "no" }	{ "Pneumonia": "no", "Interstitial Lung Disease": "no", "Active Tuberculosis": "no", "Pulmonary Edema": "no", "Pleural Effusion": "no", "Lung Cancer": "no", "Emphysema": "no" }	no	no	no	no	no	no	no
X-ray description: Chest PA (AP) Hypoinflated lungs. Diffuse severely increased radiating interstitial markings. , X-ray result: Slightly resorption of ill-defined increased opacities in both lung	UUMC	1	0	0	1	0	0	0	1	0	0	1	0	0	0	{ "Pneumonia": "no", "Interstitial Lung Disease": "yes", "Active Tuberculosis": "no", "Pulmonary Edema": "no", "Pleural Effusion": "no", "Lung Cancer": "no", "Emphysema": "no" }	{ "Pneumonia": "no", "Interstitial Lung Disease": "yes", "Active Tuberculosis": "no", "Pulmonary Edema": "no", "Pleural Effusion": "no", "Lung Cancer": "no", "Emphysema": "no" }	{ "Pneumonia": "no", "Interstitial Lung Disease": "yes", "Active Tuberculosis": "no", "Pulmonary Edema": "no", "Pleural Effusion": "no", "Lung Cancer": "no", "Emphysema": "no" }	no	yes	no	no	no	no	no
X-ray description: Chest PA (AP) Hypoinflated lungs. Multip[le small ill-defined nodular opacities in both lungs. S/P median sternotomy. , X-ray result: nan	UUMC	1	0	0	0	0	1	0	0	0	0	0	0	0	0	{ "Pneumonia": "no", "Interstitial Lung Disease": "yes", "Active Tuberculosis": "no", "Pulmonary Edema": "no", "Pleural Effusion": "no", "Lung Cancer": "no", "Emphysema": "no" }	{ "Pneumonia": "no", "Interstitial Lung Disease": "no", "Active Tuberculosis": "no", "Pulmonary Edema": "no", "Pleural Effusion": "no", "Lung Cancer": "no", "Emphysema": "no" }	The provided text does not contain any information about diseases, so the requested data cannot be extracted.	no	no	no	no	no	no	no
X-ray description: nan, X-ray result: Ill-defined consolidation in right upper lobe. -> slightly resolving	UUMC	1	0	1	0	0	0	0	1	0	0	0	0	0	0	{ "Pneumonia": "yes", "Interstitial Lung Disease": "no", "Active Tuberculosis": "no", "Pulmonary Edema": "no", "Pleural Effusion": "no", "Lung Cancer": "no", "Emphysema": "no" }	{ "Pneumonia": "yes", "Interstitial Lung Disease": "no", "Active Tuberculosis": "no", "Pulmonary Edema": "no", "Pleural Effusion": "no", "Lung Cancer": "no", "Emphysema": "no" }	{ "Pneumonia": "yes", "Interstitial Lung Disease": "no", "Active Tuberculosis": "no", "Pulmonary Edema": "no", "Pleural Effusion": "no", "Lung Cancer": "no", "Emphysema": "no" }	yes	no	no	no	no	no	no
X-ray description: Chest PA (AP) Hypoinflated lungs. Segmental consolidation in right lower lobe. Multiple tiny to small scattered nodules in both lungs. Subsegmental atelectases in both lower lungs. , X-ray result: nan	UUMC	1	0	0	0	0	1	0	0	0	0	0	0	0	0	{ "Pneumonia": "yes", "Interstitial Lung Disease": "no", "Active Tuberculosis": "no", "Pulmonary Edema": "no", "Pleural Effusion": "no", "Lung Cancer": "no", "Emphysema": "no" }	{ "Pneumonia": "yes", "Interstitial Lung Disease": "no", "Active Tuberculosis": "no", "Pulmonary Edema": "no", "Pleural Effusion": "no", "Lung Cancer": "no", "Emphysema": "no" }	``` { "Pneumonia": "yes", "Interstitial Lung Disease": "no", "Active Tuberculosis": "no", "Pulmonary Edema": "no", "Pleural Effusion": "no", "Lung Cancer": "no", "Emphysema": "no" } ```	yes	no	no	no	no	no	no
X-ray description: Chest PA (AP) Hypoinflated lungs. Diffuse ill-defined heterogeneous confluent nodular opacities in both lungs. , X-ray result: nan	UUMC	1	0	0	0	0	0	0	1	0	0	0	0	0	0	{ "Pneumonia": "no", "Interstitial Lung Disease": "yes", "Active Tuberculosis": "no", "Pulmonary Edema": "no", "Pleural Effusion": "no", "Lung Cancer": "no", "Emphysema": "no" }	{ "Pneumonia": "yes", "Interstitial Lung Disease": "no", "Active Tuberculosis": "no", "Pulmonary Edema": "no", "Pleural Effusion": "no", "Lung Cancer": "no", "Emphysema": "no" }	{ "Pneumonia": "no", "Interstitial Lung Disease": "yes", "Active Tuberculosis": "no", "Pulmonary Edema": "no", "Pleural Effusion": "no", "Lung Cancer": "no", "Emphysema": "no" }	yes	no	no	no	no	no	no
X-ray description: Chest PA (AP) Inactive retracted fibroscarred lesions in right upper lung. Diffuse emphysema. Bronchiectases with peribronchial cuffings in both lower lungs. Bronchiectases with peribronchial cuffings and nodularities in left mid lung. , X-ray result: nan	UUMC	1	0	2	0	0	0	1	1	0	0	0	0	0	1	{ "Pneumonia": "no", "Interstitial Lung Disease": "no", "Active Tuberculosis": "no", "Pulmonary Edema": "no", "Pleural Effusion": "no", "Lung Cancer": "no", "Emphysema": "yes" }	{ "Pneumonia": "no", "Interstitial Lung Disease": "yes", "Active Tuberculosis": "no", "Pulmonary Edema": "no", "Pleural Effusion": "no", "Lung Cancer": "no", "Emphysema": "yes" }	``` { "Pneumonia": "no", "Interstitial Lung Disease": "no", "Active Tuberculosis": "no", "Pulmonary Edema": "no", "Pleural Effusion": "no", "Lung Cancer": "no", "Emphysema": "yes" } ```	no	yes	no	no	no	no	yes
X-ray description: CHEST PA (AP) Hypoinflated lungs. Inactive retracted fibroscarred lesions in both upper lungs. , X-ray result: nan	UUMC	0	0	2	0	0	0	0	0	0	0	0	0	0	0	{ "Pneumonia": "no", "Interstitial Lung Disease": "yes", "Active Tuberculosis": "no", "Pulmonary Edema": "no", "Pleural Effusion": "no", "Lung Cancer": "no", "Emphysema": "no" }	{ "Pneumonia": "no", "Interstitial Lung Disease": "no", "Active Tuberculosis": "no", "Pulmonary Edema": "no", "Pleural Effusion": "no", "Lung Cancer": "no", "Emphysema": "no" }	{ "Pneumonia": "no", "Interstitial Lung Disease": "no", "Active Tuberculosis": "no", "Pulmonary Edema": "no", "Pleural Effusion": "no", "Lung Cancer": "no", "Emphysema": "no" }	no	no	no	no	no	no	no
X-ray description: CHEST PA (AP) Hypoinflated lungs. Diffuse multiple ill-defined heterogeneous nodular opacities in both lungs. , X-ray result: Hypoinflated lungs. Diffuse consolidation & multiple ill-defined heterogeneous nodular opacities in both lungs. -> slightly resolving S/P left chest tube insertion.	UUMC	1	0	0	0	0	0	0	1	0	0	0	0	0	0	{ "Pneumonia": "yes", "Interstitial Lung Disease": "no", "Active Tuberculosis": "no", "Pulmonary Edema": "no", "Pleural Effusion": "yes", "Lung Cancer": "no", "Emphysema": "no" }	{ "Pneumonia": "yes", "Interstitial Lung Disease": "no", "Active Tuberculosis": "no", "Pulmonary Edema": "no", "Pleural Effusion": "yes", "Lung Cancer": "no", "Emphysema": "no" }	{ "Pneumonia": "yes", "Interstitial Lung Disease": "no", "Active Tuberculosis": "no", "Pulmonary Edema": "no", "Pleural Effusion": "no", "Lung Cancer": "no", "Emphysema": "no" }	yes	no	no	no	yes	no	no
X-ray description: nan, X-ray result: Dense lobar consolidation in RUL. Emphysema. Subsegmental atelectasis in left lower lung.	UUMC	1	0	1	0	0	0	1	1	0	0	0	0	0	1	{ "Pneumonia": "yes", "Interstitial Lung Disease": "no", "Active Tuberculosis": "no", "Pulmonary Edema": "no", "Pleural Effusion": "no", "Lung Cancer": "no", "Emphysema": "yes" }	{ "Pneumonia": "yes", "Interstitial Lung Disease": "no", "Active Tuberculosis": "no", "Pulmonary Edema": "no", "Pleural Effusion": "no", "Lung Cancer": "no", "Emphysema": "yes" }	``` { "Pneumonia": "yes", "Interstitial Lung Disease": "no", "Active Tuberculosis": "no", "Pulmonary Edema": "no", "Pleural Effusion": "no", "Lung Cancer": "no", "Emphysema": "yes" } ```	yes	no	no	no	no	no	yes
X-ray description: Chest PA (AP) Hypoinflated lungs. Inactive retracted fibroscarred lesions in right upper lung. Diffuse severely increased heterogeneous reticular interstitial markings. , X-ray result: Hypoinflated lungs. Inactive retracted fibroscarred lesions in RULF Diffuse severely increased reticular interstitial markings. -> Aggravated with increased opacities in both lungs. Mild right pl…	UUMC	1	1	2	0	1	0	0	0	1	0	0	1	0	0	{ "Pneumonia": "no", "Interstitial Lung Disease": "yes", "Active Tuberculosis": "no", "Pulmonary Edema": "no", "Pleural Effusion": "yes", "Lung Cancer": "no", "Emphysema": "no" }	{ "Pneumonia": "no", "Interstitial Lung Disease": "yes", "Active Tuberculosis": "no", "Pulmonary Edema": "no", "Pleural Effusion": "yes", "Lung Cancer": "no", "Emphysema": "no" }	``` { "Pneumonia": "no", "Interstitial Lung Disease": "yes", "Active Tuberculosis": "no", "Pulmonary Edema": "no", "Pleural Effusion": "yes", "Lung Cancer": "no", "Emphysema": "no" } ```	no	yes	no	no	yes	no	no
X-ray description: Chest PA (AP) Hypoinflated lungs. Consolidation and atelectasis of right lower lobe. Subsegmental atelectases in left lower lung zone. , X-ray result: Diffuse peribronchial consolidation in both lungs. -> resolving Both pleural effusion. -> improving Subsegmental atelectasis in right parahilar area & both lower lungs.	UUMC	1	0	0	0	1	0	0	1	0	0	0	1	0	0	{ "Pneumonia": "yes", "Interstitial Lung Disease": "no", "Active Tuberculosis": "no", "Pulmonary Edema": "no", "Pleural Effusion": "yes", "Lung Cancer": "no", "Emphysema": "no" }	{ "Pneumonia": "yes", "Interstitial Lung Disease": "no", "Active Tuberculosis": "no", "Pulmonary Edema": "no", "Pleural Effusion": "yes", "Lung Cancer": "no", "Emphysema": "no" }	``` { "Pneumonia": "yes", "Interstitial Lung Disease": "no", "Active Tuberculosis": "no", "Pulmonary Edema": "no", "Pleural Effusion": "yes", "Lung Cancer": "no", "Emphysema": "no" } ```	yes	no	no	no	yes	no	no
X-ray description: CHEST PA (AP) Diffuse peribronchial cuffings and nodularities in both lungs. , X-ray result: nan	UUMC	1	0	0	0	0	0	0	1	0	0	0	0	0	0	{ "Pneumonia": "no", "Interstitial Lung Disease": "yes", "Active Tuberculosis": "no", "Pulmonary Edema": "no", "Pleural Effusion": "no", "Lung Cancer": "no", "Emphysema": "no" }	{ "Pneumonia": "no", "Interstitial Lung Disease": "yes", "Active Tuberculosis": "no", "Pulmonary Edema": "no", "Pleural Effusion": "no", "Lung Cancer": "no", "Emphysema": "no" }	{ "Pneumonia": "no", "Interstitial Lung Disease": "yes", "Active Tuberculosis": "no", "Pulmonary Edema": "no", "Pleural Effusion": "no", "Lung Cancer": "no", "Emphysema": "no" }	no	yes	no	no	no	no	no
X-ray description: Chest PA (AP) Hypoinflated lungs. Diffuse ill-defined heterogeneous confluent nodular opacities in both lungs. , X-ray result: nan	UUMC	1	0	0	0	0	0	0	1	0	0	0	0	0	0	{ "Pneumonia": "no", "Interstitial Lung Disease": "yes", "Active Tuberculosis": "no", "Pulmonary Edema": "no", "Pleural Effusion": "no", "Lung Cancer": "no", "Emphysema": "no" }	{ "Pneumonia": "yes", "Interstitial Lung Disease": "no", "Active Tuberculosis": "no", "Pulmonary Edema": "no", "Pleural Effusion": "no", "Lung Cancer": "no", "Emphysema": "no" }	{ "Pneumonia": "no", "Interstitial Lung Disease": "yes", "Active Tuberculosis": "no", "Pulmonary Edema": "no", "Pleural Effusion": "no", "Lung Cancer": "no", "Emphysema": "no" }	yes	no	no	no	no	no	no
X-ray description: Chest PA (AP) Diffuse severely increased reticular interstitial markings., X-ray result: nan	UUMC	1	1	0	1	0	0	0	0	1	0	0	0	0	0	{ "Pneumonia": "no", "Interstitial Lung Disease": "yes", "Active Tuberculosis": "no", "Pulmonary Edema": "no", "Pleural Effusion": "no", "Lung Cancer": "no", "Emphysema": "no" }	{ "Pneumonia": "no", "Interstitial Lung Disease": "yes", "Active Tuberculosis": "no", "Pulmonary Edema": "no", "Pleural Effusion": "no", "Lung Cancer": "no", "Emphysema": "no" }	{ "Pneumonia": "no", "Interstitial Lung Disease": "yes", "Active Tuberculosis": "no", "Pulmonary Edema": "no", "Pleural Effusion": "no", "Lung Cancer": "no", "Emphysema": "no" }	no	yes	no	no	no	no	no
X-ray description: Chest PA (AP) Inactive retracted fibrocalcified lesions in right upper lung. Diffuse emphysema. Peribronchial cuffings and nodularities in right mid-lower lung. Mild both pleural effusion. , X-ray result: Inactive retracted fibrocalcified lesions in right upper lung. Diffuse consolidation in both lungs. -> no change Mild right pleural effusion. Diffuse underlying emphysema.	UUMC	1	0	2	0	1	0	1	1	0	0	0	1	0	1	{ "Pneumonia": "no", "Interstitial Lung Disease": "no", "Active Tuberculosis": "no", "Pulmonary Edema": "no", "Pleural Effusion": "yes", "Lung Cancer": "no", "Emphysema": "yes" }	{ "Pneumonia": "no", "Interstitial Lung Disease": "no", "Active Tuberculosis": "no", "Pulmonary Edema": "no", "Pleural Effusion": "yes", "Lung Cancer": "no", "Emphysema": "yes" }	``` { "Pneumonia": "yes", "Interstitial Lung Disease": "no", "Active Tuberculosis": "no", "Pulmonary Edema": "no", "Pleural Effusion": "yes", "Lung Cancer": "no", "Emphysema": "yes" } ```	no	no	no	no	yes	no	yes
X-ray description: Chest PA (AP) Parenchymal band in left lung. , X-ray result: nan	UUMC	0	0	0	0	0	0	0	0	0	0	0	0	0	0	{ "Pneumonia": "no", "Interstitial Lung Disease": "no", "Active Tuberculosis": "no", "Pulmonary Edema": "no", "Pleural Effusion": "no", "Lung Cancer": "no", "Emphysema": "no" }	{ "Pneumonia": "no", "Interstitial Lung Disease": "no", "Active Tuberculosis": "no", "Pulmonary Edema": "no", "Pleural Effusion": "no", "Lung Cancer": "no", "Emphysema": "no" }	{ "Pneumonia": "no", "Interstitial Lung Disease": "no", "Active Tuberculosis": "no", "Pulmonary Edema": "no", "Pleural Effusion": "no", "Lung Cancer": "no", "Emphysema": "no" }	no	no	no	no	no	no	no
X-ray description: CHEST PA (AP) Hypoinflated lungs. Diffuse severely increased uneven reticular interstitial markings. , X-ray result: 1. Slightly extension of ill-defined increased opacities in both lung 2. No significant interval change -> Reticulonodular opacities in both lung	UUMC	1	1	0	0	0	0	0	1	1	0	0	0	0	0	{ "Pneumonia": "no", "Interstitial Lung Disease": "yes", "Active Tuberculosis": "no", "Pulmonary Edema": "no", "Pleural Effusion": "no", "Lung Cancer": "no", "Emphysema": "no" }	{ "Pneumonia": "no", "Interstitial Lung Disease": "yes", "Active Tuberculosis": "no", "Pulmonary Edema": "no", "Pleural Effusion": "no", "Lung Cancer": "no", "Emphysema": "no" }	{ "Pneumonia": "no", "Interstitial Lung Disease": "yes", "Active Tuberculosis": "no", "Pulmonary Edema": "no", "Pleural Effusion": "no", "Lung Cancer": "no", "Emphysema": "no" }	no	yes	no	no	no	no	no
X-ray description: nan, X-ray result: Rt. pleural effusion	UUMC	0	0	0	0	1	0	0	0	0	0	0	1	0	0	{ "Pneumonia": "no", "Interstitial Lung Disease": "no", "Active Tuberculosis": "no", "Pulmonary Edema": "no", "Pleural Effusion": "yes", "Lung Cancer": "no", "Emphysema": "no" }	{ "Pneumonia": "no", "Interstitial Lung Disease": "no", "Active Tuberculosis": "no", "Pulmonary Edema": "no", "Pleural Effusion": "yes", "Lung Cancer": "no", "Emphysema": "no" }	{ "Pneumonia": "no", "Interstitial Lung Disease": "no", "Active Tuberculosis": "no", "Pulmonary Edema": "no", "Pleural Effusion": "yes", "Lung Cancer": "no", "Emphysema": "no" }	no	no	no	no	yes	no	no
X-ray description: Chest PA (AP) Hypoinflated lungs. Multiple subsegmental atelectases. , X-ray result: nan	UUMC	0	0	0	0	0	0	0	0	0	0	0	0	0	0	{ "Pneumonia": "no", "Interstitial Lung Disease": "no", "Active Tuberculosis": "no", "Pulmonary Edema": "no", "Pleural Effusion": "no", "Lung Cancer": "no", "Emphysema": "no" }	{ "Pneumonia": "no", "Interstitial Lung Disease": "no", "Active Tuberculosis": "no", "Pulmonary Edema": "no", "Pleural Effusion": "no", "Lung Cancer": "no", "Emphysema": "no" }	{ "Pneumonia": "no", "Interstitial Lung Disease": "no", "Active Tuberculosis": "no", "Pulmonary Edema": "no", "Pleural Effusion": "no", "Lung Cancer": "no", "Emphysema": "no" }	no	no	no	no	no	no	no
X-ray description: CHEST PA (AP) Hypoinflated lungs. Diffuse peribronchial cuffings and confluent nodularities in both lungs., X-ray result: Ill-defined nodules in both lungs. Emphysema. Reticular opacities and GGO in both peripheral lungs. -> resolving	UUMC	1	0	0	0	0	0	1	1	0	0	0	0	0	1	{ "Pneumonia": "no", "Interstitial Lung Disease": "no", "Active Tuberculosis": "no", "Pulmonary Edema": "no", "Pleural Effusion": "no", "Lung Cancer": "no", "Emphysema": "yes" }	{ "Pneumonia": "no", "Interstitial Lung Disease": "yes", "Active Tuberculosis": "no", "Pulmonary Edema": "no", "Pleural Effusion": "no", "Lung Cancer": "no", "Emphysema": "yes" }	``` { "Pneumonia": "no", "Interstitial Lung Disease": "yes", "Active Tuberculosis": "no", "Pulmonary Edema": "no", "Pleural Effusion": "no", "Lung Cancer": "no", "Emphysema": "yes" } ```	no	yes	no	no	no	no	yes
X-ray description: Chest PA (AP) No active lung lesion. Degenerative lumbar spine. Unremarkable in others., X-ray result: nan	UUMC	0	0	0	0	0	0	0	0	0	0	0	0	0	0	{ "Pneumonia": "no", "Interstitial Lung Disease": "no", "Active Tuberculosis": "no", "Pulmonary Edema": "no", "Pleural Effusion": "no", "Lung Cancer": "no", "Emphysema": "no" }	{ "Pneumonia": "no", "Interstitial Lung Disease": "no", "Active Tuberculosis": "no", "Pulmonary Edema": "no", "Pleural Effusion": "no", "Lung Cancer": "no", "Emphysema": "no" }	{ "Pneumonia": "no", "Interstitial Lung Disease": "no", "Active Tuberculosis": "no", "Pulmonary Edema": "no", "Pleural Effusion": "no", "Lung Cancer": "no", "Emphysema": "no" }	no	no	no	no	no	no	no
X-ray description: nan, X-ray result: 1. Chronic consolidationa and cystic parenchymal destruction with atelectasis in Lt. lung -> extension 2. Rt. hilar mass (r/o enlarged pulmonary artery) 3. Irregular shaped pulmonary nodules & consolidations in Rt. lung -> extension	UUMC	1	0	0	0	0	0	0	1	0	0	0	0	1	0	{ "Pneumonia": "no", "Interstitial Lung Disease": "no", "Active Tuberculosis": "no", "Pulmonary Edema": "no", "Pleural Effusion": "no", "Lung Cancer": "yes", "Emphysema": "no" }	{ "Pneumonia": "no", "Interstitial Lung Disease": "no", "Active Tuberculosis": "yes", "Pulmonary Edema": "no", "Pleural Effusion": "no", "Lung Cancer": "yes", "Emphysema": "no" }	{ "Pneumonia": "no", "Interstitial Lung Disease": "no", "Active Tuberculosis": "no", "Pulmonary Edema": "no", "Pleural Effusion": "no", "Lung Cancer": "yes", "Emphysema": "no" }	no	no	yes	no	no	yes	no
X-ray description: Chest PA (AP) Hypoinflated lungs. Chronic fibroscarred and heterogeneous nodular opaciteis in in right lung; pleural adhesion; diffuse traction bronchiectases; severely decreased lung volume. Rightwardly deviated mediastinum. Diffuse emphysema in left lung. Peribronchial cuffings and nodularities in left mid-lower lung. , X-ray result: New diffuse consolidation in both lungs. -…	UUMC	1	0	2	0	0	0	1	1	0	0	0	0	0	1	{ "Pneumonia": "yes", "Interstitial Lung Disease": "yes", "Active Tuberculosis": "no", "Pulmonary Edema": "no", "Pleural Effusion": "no", "Lung Cancer": "no", "Emphysema": "yes" }	{ "Pneumonia": "yes", "Interstitial Lung Disease": "yes", "Active Tuberculosis": "no", "Pulmonary Edema": "no", "Pleural Effusion": "no", "Lung Cancer": "no", "Emphysema": "yes" }	{ "Pneumonia": "yes", "Interstitial Lung Disease": "yes", "Active Tuberculosis": "no", "Pulmonary Edema": "no", "Pleural Effusion": "no", "Lung Cancer": "no", "Emphysema": "yes" }	yes	yes	no	no	no	no	yes
X-ray description: nan, X-ray result: Emphysema. bronchiectasis with multifocal subsegmental atelectasis, both lower lungs. Diffuse consolidation in both lungs. -> resolving	UUMC	1	0	0	0	0	0	1	1	0	0	0	0	0	1	{ "Pneumonia": "no", "Interstitial Lung Disease": "no", "Active Tuberculosis": "no", "Pulmonary Edema": "no", "Pleural Effusion": "no", "Lung Cancer": "no", "Emphysema": "yes" }	{ "Pneumonia": "no", "Interstitial Lung Disease": "no", "Active Tuberculosis": "no", "Pulmonary Edema": "no", "Pleural Effusion": "no", "Lung Cancer": "no", "Emphysema": "yes" }	``` { "Pneumonia": "yes", "Interstitial Lung Disease": "no", "Active Tuberculosis": "no", "Pulmonary Edema": "no", "Pleural Effusion": "no", "Lung Cancer": "no", "Emphysema": "yes" } ```	no	no	no	no	no	no	yes
X-ray description: Chest PA (AP) Emphysema in both lungs. , X-ray result: Subsegmental atelectasis in both lower lung. Early post-op abdomen with pneumoperitoneum. Diffuse increased bowel gas.	UUMC	0	0	0	0	0	0	1	0	0	0	0	0	0	1	{ "Pneumonia": "no", "Interstitial Lung Disease": "no", "Active Tuberculosis": "no", "Pulmonary Edema": "no", "Pleural Effusion": "no", "Lung Cancer": "no", "Emphysema": "yes" }	{ "Pneumonia": "no", "Interstitial Lung Disease": "no", "Active Tuberculosis": "no", "Pulmonary Edema": "no", "Pleural Effusion": "no", "Lung Cancer": "no", "Emphysema": "yes" }	``` { "Pneumonia": "no", "Interstitial Lung Disease": "no", "Active Tuberculosis": "no", "Pulmonary Edema": "no", "Pleural Effusion": "no", "Lung Cancer": "no", "Emphysema": "yes" } ```	no	no	no	no	no	no	yes
X-ray description: nan, X-ray result: 1. Slightly resorption of ill-defined increased opacities in both lung 2. No significant interval change -> Reticulonodular opacities in both lung	UUMC	0	1	0	0	0	0	0	0	1	0	0	0	0	0	{ "Pneumonia": "no", "Interstitial Lung Disease": "yes", "Active Tuberculosis": "no", "Pulmonary Edema": "no", "Pleural Effusion": "no", "Lung Cancer": "no", "Emphysema": "no" }	{ "Pneumonia": "no", "Interstitial Lung Disease": "yes", "Active Tuberculosis": "no", "Pulmonary Edema": "no", "Pleural Effusion": "no", "Lung Cancer": "no", "Emphysema": "no" }	{ "Pneumonia": "no", "Interstitial Lung Disease": "yes", "Active Tuberculosis": "no", "Pulmonary Edema": "no", "Pleural Effusion": "no", "Lung Cancer": "no", "Emphysema": "no" }	no	yes	no	no	no	no	no
X-ray description: Chest PA (AP) Innumerable small dense nodules in both lungs. -> increased in size and number Diffuse increased interstitial opacity in both lungs. Loculated right pleural effusion. -> increased in amount Asymmetrically decreased volume of right hemithorax. , X-ray result: nan	UUMC	1	0	0	1	1	1	0	0	0	0	1	1	1	0	{ "Pneumonia": "no", "Interstitial Lung Disease": "yes", "Active Tuberculosis": "no", "Pulmonary Edema": "no", "Pleural Effusion": "yes", "Lung Cancer": "no", "Emphysema": "no" }	{ "Pneumonia": "no", "Interstitial Lung Disease": "yes", "Active Tuberculosis": "no", "Pulmonary Edema": "no", "Pleural Effusion": "yes", "Lung Cancer": "no", "Emphysema": "no" }	{ "Pneumonia": "no", "Interstitial Lung Disease": "yes", "Active Tuberculosis": "no", "Pulmonary Edema": "no", "Pleural Effusion": "yes", "Lung Cancer": "no", "Emphysema": "no" }	no	yes	no	no	yes	no	no
X-ray description: nan, X-ray result: Dense consolidations in both lung -> Marked resorption of lesions	UUMC	1	0	0	0	0	0	0	1	0	0	0	0	0	0	{ "Pneumonia": "yes", "Interstitial Lung Disease": "no", "Active Tuberculosis": "no", "Pulmonary Edema": "no", "Pleural Effusion": "no", "Lung Cancer": "no", "Emphysema": "no" }	{ "Pneumonia": "yes", "Interstitial Lung Disease": "no", "Active Tuberculosis": "no", "Pulmonary Edema": "no", "Pleural Effusion": "no", "Lung Cancer": "no", "Emphysema": "no" }	{ "Pneumonia": "yes", "Interstitial Lung Disease": "no", "Active Tuberculosis": "no", "Pulmonary Edema": "no", "Pleural Effusion": "no", "Lung Cancer": "no", "Emphysema": "no" }	yes	no	no	no	no	no	no
X-ray description: Chest PA (AP) Intubated state, X-ray result: Extension of ill-defined increased opacities in both lung	UUMC	1	0	0	1	0	0	0	1	0	0	0	0	0	0	{ "Pneumonia": "yes", "Interstitial Lung Disease": "no", "Active Tuberculosis": "no", "Pulmonary Edema": "no", "Pleural Effusion": "no", "Lung Cancer": "no", "Emphysema": "no" }	{ "Pneumonia": "yes", "Interstitial Lung Disease": "no", "Active Tuberculosis": "no", "Pulmonary Edema": "no", "Pleural Effusion": "no", "Lung Cancer": "no", "Emphysema": "no" }	{ "Pneumonia": "yes", "Interstitial Lung Disease": "no", "Active Tuberculosis": "no", "Pulmonary Edema": "no", "Pleural Effusion": "no", "Lung Cancer": "no", "Emphysema": "no" }	yes	no	no	no	no	no	no
X-ray description: nan, X-ray result: Newly developed lung mass in Lt. upper lung zone	UUMC	1	0	1	0	0	1	0	0	0	0	0	0	1	0	{ "Pneumonia": "no", "Interstitial Lung Disease": "no", "Active Tuberculosis": "no", "Pulmonary Edema": "no", "Pleural Effusion": "no", "Lung Cancer": "yes", "Emphysema": "no" }	{ "Pneumonia": "no", "Interstitial Lung Disease": "no", "Active Tuberculosis": "no", "Pulmonary Edema": "no", "Pleural Effusion": "no", "Lung Cancer": "yes", "Emphysema": "no" }	{ "Pneumonia": "no", "Interstitial Lung Disease": "no", "Active Tuberculosis": "no", "Pulmonary Edema": "no", "Pleural Effusion": "no", "Lung Cancer": "yes", "Emphysema": "no" }	no	no	no	no	no	yes	no
X-ray description: nan, X-ray result: Lung mass in Rt. upper lung zone	UUMC	1	0	1	0	0	1	0	0	0	0	0	0	1	0	{ "Pneumonia": "no", "Interstitial Lung Disease": "no", "Active Tuberculosis": "no", "Pulmonary Edema": "no", "Pleural Effusion": "no", "Lung Cancer": "yes", "Emphysema": "no" }	{ "Pneumonia": "no", "Interstitial Lung Disease": "no", "Active Tuberculosis": "no", "Pulmonary Edema": "no", "Pleural Effusion": "no", "Lung Cancer": "yes", "Emphysema": "no" }	{ "Pneumonia": "no", "Interstitial Lung Disease": "no", "Active Tuberculosis": "no", "Pulmonary Edema": "no", "Pleural Effusion": "no", "Lung Cancer": "yes", "Emphysema": "no" }	no	no	no	no	no	yes	no
X-ray description: Chest PA (AP) Inactive retracted fibroscarred lesions in both upper lungs. Diffuse emphysema. Atelectasis of right middle lobe. Stable mild enlargements of pulmonary arteries at both hilar zones. , X-ray result: No significant interval change 1) Irregular shaped consolidations with parenchymal distortion, calcifications, volume loss in right upper lobe 2) Atelectasis of Rt. mid…	UUMC	0	0	2	0	0	0	1	1	0	0	0	0	0	1	{ "Pneumonia": "no", "Interstitial Lung Disease": "no", "Active Tuberculosis": "no", "Pulmonary Edema": "no", "Pleural Effusion": "no", "Lung Cancer": "no", "Emphysema": "yes" }	{ "Pneumonia": "no", "Interstitial Lung Disease": "yes", "Active Tuberculosis": "no", "Pulmonary Edema": "no", "Pleural Effusion": "no", "Lung Cancer": "no", "Emphysema": "yes" }	``` { "Pneumonia": "no", "Interstitial Lung Disease": "no", "Active Tuberculosis": "no", "Pulmonary Edema": "no", "Pleural Effusion": "no", "Lung Cancer": "no", "Emphysema": "yes" } ```	no	yes	no	no	no	no	yes
X-ray description: nan, X-ray result: Newly developed ill-defined consolidations, both lung ( Rt. > Lt. )	UUMC	1	0	0	0	0	0	0	1	0	0	0	0	0	0	{ "Pneumonia": "yes", "Interstitial Lung Disease": "no", "Active Tuberculosis": "no", "Pulmonary Edema": "no", "Pleural Effusion": "no", "Lung Cancer": "no", "Emphysema": "no" }	{ "Pneumonia": "yes", "Interstitial Lung Disease": "no", "Active Tuberculosis": "no", "Pulmonary Edema": "no", "Pleural Effusion": "no", "Lung Cancer": "no", "Emphysema": "no" }	{ "Pneumonia": "yes", "Interstitial Lung Disease": "no", "Active Tuberculosis": "no", "Pulmonary Edema": "no", "Pleural Effusion": "no", "Lung Cancer": "no", "Emphysema": "no" }	yes	no	no	no	no	no	no
X-ray description: Chest PA (AP) No significant interval change of ill-defined increased opacities & consolidations in both lower lung zone, X-ray result: Diffuse increased interstitial opacities in both lungs. Subsegmental atelectasis in both lower lungs.	UUMC	1	1	0	0	0	0	0	1	0	0	0	0	0	0	{ "Pneumonia": "no", "Interstitial Lung Disease": "yes", "Active Tuberculosis": "no", "Pulmonary Edema": "no", "Pleural Effusion": "no", "Lung Cancer": "no", "Emphysema": "no" }	{ "Pneumonia": "yes", "Interstitial Lung Disease": "yes", "Active Tuberculosis": "no", "Pulmonary Edema": "no", "Pleural Effusion": "no", "Lung Cancer": "no", "Emphysema": "no" }	``` { "Pneumonia": "yes", "Interstitial Lung Disease": "yes", "Active Tuberculosis": "no", "Pulmonary Edema": "no", "Pleural Effusion": "no", "Lung Cancer": "no", "Emphysema": "no" } ```	yes	yes	no	no	no	no	no
X-ray description: CHEST PA (AP) Localized peribronchial cuffings and nodularities in right lower lobe. , X-ray result: nan	UUMC	1	0	0	0	0	0	0	1	0	0	0	0	0	0	{ "Pneumonia": "no", "Interstitial Lung Disease": "no", "Active Tuberculosis": "no", "Pulmonary Edema": "no", "Pleural Effusion": "no", "Lung Cancer": "no", "Emphysema": "no" }	{ "Pneumonia": "yes", "Interstitial Lung Disease": "no", "Active Tuberculosis": "no", "Pulmonary Edema": "no", "Pleural Effusion": "no", "Lung Cancer": "no", "Emphysema": "no" }	{ "Pneumonia": "no", "Interstitial Lung Disease": "no", "Active Tuberculosis": "no", "Pulmonary Edema": "no", "Pleural Effusion": "no", "Lung Cancer": "no", "Emphysema": "no" }	yes	no	no	no	no	no	no
X-ray description: nan, X-ray result: Newly developed lesions 1. Consolidative mass in Rt. supra-hilar mass 2. Conglomerated pulmonary nodules with parenchymal distortion in Rt. upper lung zone	UUMC	0	0	0	0	0	1	0	0	0	0	0	0	1	0	{ "Pneumonia": "no", "Interstitial Lung Disease": "no", "Active Tuberculosis": "no", "Pulmonary Edema": "no", "Pleural Effusion": "no", "Lung Cancer": "yes", "Emphysema": "no" }	{ "Pneumonia": "yes", "Interstitial Lung Disease": "no", "Active Tuberculosis": "no", "Pulmonary Edema": "no", "Pleural Effusion": "no", "Lung Cancer": "yes", "Emphysema": "no" }	The provided text does not contain any information about diseases, so I cannot extract the requested data.	yes	no	no	no	no	yes	no
X-ray description: nan, X-ray result: Newly developed loculated pleural effusion in Lt. hemithorax	UUMC	0	0	0	0	1	0	0	0	0	0	0	1	0	0	{ "Pneumonia": "no", "Interstitial Lung Disease": "no", "Active Tuberculosis": "no", "Pulmonary Edema": "no", "Pleural Effusion": "yes", "Lung Cancer": "no", "Emphysema": "no" }	{ "Pneumonia": "no", "Interstitial Lung Disease": "no", "Active Tuberculosis": "no", "Pulmonary Edema": "no", "Pleural Effusion": "yes", "Lung Cancer": "no", "Emphysema": "no" }	{ "Pneumonia": "no", "Interstitial Lung Disease": "no", "Active Tuberculosis": "no", "Pulmonary Edema": "no", "Pleural Effusion": "yes", "Lung Cancer": "no", "Emphysema": "no" }	no	no	no	no	yes	no	no
X-ray description: Chest PA (AP) Diffuse ill-defined heterogeneous nodular confluent opacities in both lungs. Underlying right pleural effusion. , X-ray result: Diffuse consolidation and ill-defined nodular opacities in both lungs. -> slightly resolving Bilateral pleural effusion. -> improving	UUMC	1	0	0	0	1	0	0	1	0	0	0	1	0	0	{ "Pneumonia": "yes", "Interstitial Lung Disease": "no", "Active Tuberculosis": "no", "Pulmonary Edema": "no", "Pleural Effusion": "yes", "Lung Cancer": "no", "Emphysema": "no" }	{ "Pneumonia": "yes", "Interstitial Lung Disease": "no", "Active Tuberculosis": "no", "Pulmonary Edema": "no", "Pleural Effusion": "yes", "Lung Cancer": "no", "Emphysema": "no" }	{ "Pneumonia": "yes", "Interstitial Lung Disease": "no", "Active Tuberculosis": "no", "Pulmonary Edema": "no", "Pleural Effusion": "yes", "Lung Cancer": "no", "Emphysema": "no" }	yes	no	no	no	yes	no	no
X-ray description: Chest PA (AP) Hypoinflated lungs. Subsegmental atelectases in both lower lung zones. , X-ray result: Hypoinflated lungs. Subsegmental atelectases in both lower lung zones. Abdominal distension with ascites. S/P one catheter drainage in RUQ. Umbilical hernia.	UUMC	0	0	0	0	0	0	0	0	0	0	0	0	0	0	{ "Pneumonia": "no", "Interstitial Lung Disease": "no", "Active Tuberculosis": "no", "Pulmonary Edema": "no", "Pleural Effusion": "no", "Lung Cancer": "no", "Emphysema": "no" }	{ "Pneumonia": "no", "Interstitial Lung Disease": "no", "Active Tuberculosis": "no", "Pulmonary Edema": "no", "Pleural Effusion": "no", "Lung Cancer": "no", "Emphysema": "no" }	{ "Pneumonia": "no", "Interstitial Lung Disease": "no", "Active Tuberculosis": "no", "Pulmonary Edema": "no", "Pleural Effusion": "no", "Lung Cancer": "no", "Emphysema": "no" }	no	no	no	no	no	no	no
X-ray description: Chest PA (AP) Inactive retracted fibroscarred lesions in right upper lung. Diffuse emphysema. , X-ray result: No significant interval change -> Ill-defined increased opacities with parenchymal distortion in both upper lung zone	UUMC	0	0	2	0	0	0	1	0	0	0	0	0	0	1	{ "Pneumonia": "no", "Interstitial Lung Disease": "no", "Active Tuberculosis": "no", "Pulmonary Edema": "no", "Pleural Effusion": "no", "Lung Cancer": "no", "Emphysema": "yes" }	{ "Pneumonia": "no", "Interstitial Lung Disease": "no", "Active Tuberculosis": "no", "Pulmonary Edema": "no", "Pleural Effusion": "no", "Lung Cancer": "no", "Emphysema": "yes" }	{ "Pneumonia": "no", "Interstitial Lung Disease": "no", "Active Tuberculosis": "no", "Pulmonary Edema": "no", "Pleural Effusion": "no", "Lung Cancer": "no", "Emphysema": "yes" }	no	no	no	no	no	no	yes
X-ray description: Chest PA (AP) Diffuse ill-defined heterogeneous confluent nodular opacities with diffuse peribronchial cuffings in both lungs. , X-ray result: Diffuse ill-defined heterogeneous confluent nodular opacities with diffuse peribronchial consolidation in both lungs. -> slightly resolving Emphysema.	UUMC	1	0	0	0	0	0	1	1	0	0	0	0	0	1	{ "Pneumonia": "no", "Interstitial Lung Disease": "no", "Active Tuberculosis": "no", "Pulmonary Edema": "no", "Pleural Effusion": "no", "Lung Cancer": "no", "Emphysema": "yes" }	{ "Pneumonia": "yes", "Interstitial Lung Disease": "no", "Active Tuberculosis": "no", "Pulmonary Edema": "no", "Pleural Effusion": "no", "Lung Cancer": "no", "Emphysema": "yes" }	``` { "Pneumonia": "no", "Interstitial Lung Disease": "yes", "Active Tuberculosis": "no", "Pulmonary Edema": "no", "Pleural Effusion": "no", "Lung Cancer": "no", "Emphysema": "yes" } ```	yes	no	no	no	no	no	yes
X-ray description: Chest PA (AP) Hypoinflated lungs. Diffuse severely increased thick reticular interstitial markings with diffuse heterogeneous hazed confluent opacities in both lungs. , X-ray result: Hypoinflated lungs. Diffuse severely increased reticulonodular & honycombing interstitial markings Diffuse heterogeneous consolidations in both lungs. -> improving	UUMC	1	0	0	1	0	0	0	1	0	0	0	0	0	0	{ "Pneumonia": "no", "Interstitial Lung Disease": "yes", "Active Tuberculosis": "no", "Pulmonary Edema": "no", "Pleural Effusion": "no", "Lung Cancer": "no", "Emphysema": "no" }	{ "Pneumonia": "yes", "Interstitial Lung Disease": "yes", "Active Tuberculosis": "no", "Pulmonary Edema": "no", "Pleural Effusion": "no", "Lung Cancer": "no", "Emphysema": "no" }	``` { "Pneumonia": "yes", "Interstitial Lung Disease": "yes", "Active Tuberculosis": "no", "Pulmonary Edema": "no", "Pleural Effusion": "no", "Lung Cancer": "no", "Emphysema": "no" } ```	yes	yes	no	no	no	no	no
X-ray description: Chest PA (AP) Hypoinflated lungs. Diffuse ill-defined heterogeneous confluent nodular opacities in both lungs. , X-ray result: Emphysema. Diffuse consolidation in both lungs. -> slightly resolving	UUMC	1	0	0	0	0	0	1	1	0	0	0	0	0	1	{ "Pneumonia": "no", "Interstitial Lung Disease": "no", "Active Tuberculosis": "no", "Pulmonary Edema": "no", "Pleural Effusion": "no", "Lung Cancer": "no", "Emphysema": "yes" }	{ "Pneumonia": "yes", "Interstitial Lung Disease": "no", "Active Tuberculosis": "no", "Pulmonary Edema": "no", "Pleural Effusion": "no", "Lung Cancer": "no", "Emphysema": "yes" }	``` { "Pneumonia": "yes", "Interstitial Lung Disease": "no", "Active Tuberculosis": "no", "Pulmonary Edema": "no", "Pleural Effusion": "no", "Lung Cancer": "no", "Emphysema": "yes" } ```	yes	no	no	no	no	no	yes
X-ray description: CHEST PA (AP) Hypoinflated lungs. Diffuse ill-defined heterogeneous confluent nodular opacities in both lungs. , X-ray result: Hypoinflated lungs. Diffuse consolidation and ill-defined heterogeneous confluent nodular opacities in both lungs. -> resolving	UUMC	1	0	0	0	0	0	0	1	0	0	0	0	0	0	{ "Pneumonia": "no", "Interstitial Lung Disease": "no", "Active Tuberculosis": "no", "Pulmonary Edema": "no", "Pleural Effusion": "no", "Lung Cancer": "no", "Emphysema": "no" }	{ "Pneumonia": "yes", "Interstitial Lung Disease": "no", "Active Tuberculosis": "no", "Pulmonary Edema": "no", "Pleural Effusion": "no", "Lung Cancer": "no", "Emphysema": "no" }	{ "Pneumonia": "yes", "Interstitial Lung Disease": "yes", "Active Tuberculosis": "no", "Pulmonary Edema": "no", "Pleural Effusion": "no", "Lung Cancer": "no", "Emphysema": "no" }	yes	no	no	no	no	no	no
X-ray description: Chest PA (AP) Hypoinflated lungs. Elevated right hemidiaphragm. Diffuse multiple ill-defined heterogeneous hazed nodular opacities in right lung. , X-ray result: nan	UUMC	1	0	0	0	0	0	0	1	0	0	0	0	0	0	{ "Pneumonia": "yes", "Interstitial Lung Disease": "no", "Active Tuberculosis": "no", "Pulmonary Edema": "no", "Pleural Effusion": "no", "Lung Cancer": "no", "Emphysema": "no" }	{ "Pneumonia": "no", "Interstitial Lung Disease": "no", "Active Tuberculosis": "no", "Pulmonary Edema": "no", "Pleural Effusion": "no", "Lung Cancer": "no", "Emphysema": "no" }	The provided text does not contain any information about diseases, so I cannot extract the requested data.	no	no	no	no	no	no	no
X-ray description: Chest PA (AP) Hypoinflated lungs. Dense consolidation in right lower lobe. , X-ray result: Mediastinal widening. Dense confluent patchy consolidation in right lungs. Mild right pleural effusion.	UUMC	1	0	0	0	1	0	0	1	0	0	0	1	0	0	{ "Pneumonia": "yes", "Interstitial Lung Disease": "no", "Active Tuberculosis": "no", "Pulmonary Edema": "no", "Pleural Effusion": "yes", "Lung Cancer": "no", "Emphysema": "no" }	{ "Pneumonia": "yes", "Interstitial Lung Disease": "no", "Active Tuberculosis": "no", "Pulmonary Edema": "no", "Pleural Effusion": "yes", "Lung Cancer": "no", "Emphysema": "no" }	``` { "Pneumonia": "yes", "Interstitial Lung Disease": "no", "Active Tuberculosis": "no", "Pulmonary Edema": "no", "Pleural Effusion": "yes", "Lung Cancer": "no", "Emphysema": "no" } ```	yes	no	no	no	yes	no	no
X-ray description: Chest PA (AP) Hypoinflated lungs. Diffuse severely increased heterogeneous reticular interstitial markings. , X-ray result: Diffuse severely increased heterogeneous reticulonodular interstitial markings. -> wax and wane Pneumomediastinum.	UUMC	1	1	0	1	0	0	0	0	1	0	0	0	0	0	{ "Pneumonia": "no", "Interstitial Lung Disease": "yes", "Active Tuberculosis": "no", "Pulmonary Edema": "no", "Pleural Effusion": "no", "Lung Cancer": "no", "Emphysema": "no" }	{ "Pneumonia": "no", "Interstitial Lung Disease": "yes", "Active Tuberculosis": "no", "Pulmonary Edema": "no", "Pleural Effusion": "no", "Lung Cancer": "no", "Emphysema": "no" }	{ "Pneumonia": "no", "Interstitial Lung Disease": "yes", "Active Tuberculosis": "no", "Pulmonary Edema": "no", "Pleural Effusion": "no", "Lung Cancer": "no", "Emphysema": "no" }	no	yes	no	no	no	no	no
X-ray description: Chest PA (AP) Ill-defined small nodule in left lower lung zone. , X-ray result: S/P LUL lobectomy -> chest tube insertion Subsegmental atelectasis in both lower lungs.	UUMC	1	0	0	0	0	0	0	0	0	0	0	0	0	0	{ "Pneumonia": "no", "Interstitial Lung Disease": "no", "Active Tuberculosis": "no", "Pulmonary Edema": "no", "Pleural Effusion": "no", "Lung Cancer": "no", "Emphysema": "no" }	{ "Pneumonia": "no", "Interstitial Lung Disease": "no", "Active Tuberculosis": "no", "Pulmonary Edema": "no", "Pleural Effusion": "no", "Lung Cancer": "no", "Emphysema": "no" }	{ "Pneumonia": "no", "Interstitial Lung Disease": "no", "Active Tuberculosis": "no", "Pulmonary Edema": "no", "Pleural Effusion": "no", "Lung Cancer": "yes", "Emphysema": "no" }	no	no	no	no	no	no	no
X-ray description: Chest PA (AP) Large lung mass in RULF. -> no interval change. , X-ray result: Large lung mass with ill-defined consolidation in RULF. -> markedly improving	UUMC	1	0	0	0	0	1	0	0	0	0	0	0	1	0	{ "Pneumonia": "no", "Interstitial Lung Disease": "no", "Active Tuberculosis": "no", "Pulmonary Edema": "no", "Pleural Effusion": "no", "Lung Cancer": "yes", "Emphysema": "no" }	{ "Pneumonia": "no", "Interstitial Lung Disease": "no", "Active Tuberculosis": "no", "Pulmonary Edema": "no", "Pleural Effusion": "no", "Lung Cancer": "yes", "Emphysema": "no" }	{ "Pneumonia": "no", "Interstitial Lung Disease": "no", "Active Tuberculosis": "no", "Pulmonary Edema": "no", "Pleural Effusion": "no", "Lung Cancer": "yes", "Emphysema": "no" }	no	no	no	no	no	yes	no
X-ray description: Chest PA (AP) Hypoinflated lungs. Diffuse ill-defined heterogeneous radiating confluent nodular opacities in both lungs. , X-ray result: Diffuse consolidation and ill-defined nodular opacities in both lungs. -> slightly extension	UUMC	1	0	0	0	0	0	0	1	0	0	0	0	0	0	{ "Pneumonia": "yes", "Interstitial Lung Disease": "yes", "Active Tuberculosis": "no", "Pulmonary Edema": "no", "Pleural Effusion": "no", "Lung Cancer": "no", "Emphysema": "no" }	{ "Pneumonia": "yes", "Interstitial Lung Disease": "no", "Active Tuberculosis": "no", "Pulmonary Edema": "no", "Pleural Effusion": "no", "Lung Cancer": "no", "Emphysema": "no" }	{ "Pneumonia": "yes", "Interstitial Lung Disease": "no", "Active Tuberculosis": "no", "Pulmonary Edema": "no", "Pleural Effusion": "no", "Lung Cancer": "no", "Emphysema": "no" }	yes	no	no	no	no	no	no
X-ray description: Chest PA (AP) Hypoinflated lungs. Diffuse ill-defined heterogeneous confluent both perihilar opacities. Underlying both pleural effusion., X-ray result: Diffuse consolidation and ill-defined increased opacities in both lungs. Underlying both pleural effusion. Emphysema. -> no significant interval change.	UUMC	1	0	0	0	1	0	1	1	0	0	0	1	0	1	{ "Pneumonia": "no", "Interstitial Lung Disease": "no", "Active Tuberculosis": "no", "Pulmonary Edema": "no", "Pleural Effusion": "yes", "Lung Cancer": "no", "Emphysema": "yes" }	{ "Pneumonia": "yes", "Interstitial Lung Disease": "no", "Active Tuberculosis": "no", "Pulmonary Edema": "no", "Pleural Effusion": "yes", "Lung Cancer": "no", "Emphysema": "yes" }	``` { "Pneumonia": "yes", "Interstitial Lung Disease": "no", "Active Tuberculosis": "no", "Pulmonary Edema": "no", "Pleural Effusion": "yes", "Lung Cancer": "no", "Emphysema": "yes" } ```	yes	no	no	no	yes	no	yes
X-ray description: Chest PA (AP) Ill-defined consolidation in right peri-hilar space. Diffuse emphysema in both lungs. , X-ray result: Ill-defined consolidations in right peri-hilar space -> No significant interval change Diffuse emphysema in both lungs	UUMC	1	0	0	0	0	0	1	1	0	0	0	0	0	1	{ "Pneumonia": "yes", "Interstitial Lung Disease": "no", "Active Tuberculosis": "no", "Pulmonary Edema": "no", "Pleural Effusion": "no", "Lung Cancer": "no", "Emphysema": "yes" }	{ "Pneumonia": "yes", "Interstitial Lung Disease": "no", "Active Tuberculosis": "no", "Pulmonary Edema": "no", "Pleural Effusion": "no", "Lung Cancer": "no", "Emphysema": "yes" }	``` { "Pneumonia": "yes", "Interstitial Lung Disease": "no", "Active Tuberculosis": "no", "Pulmonary Edema": "no", "Pleural Effusion": "no", "Lung Cancer": "no", "Emphysema": "yes" } ```	yes	no	no	no	no	no	yes
X-ray description: nan, X-ray result: Bronchiectasis & emphysema, both lung	UUMC	0	0	0	0	0	0	1	0	0	0	0	0	0	1	{ "Pneumonia": "no", "Interstitial Lung Disease": "no", "Active Tuberculosis": "no", "Pulmonary Edema": "no", "Pleural Effusion": "no", "Lung Cancer": "no", "Emphysema": "yes" }	{ "Pneumonia": "no", "Interstitial Lung Disease": "no", "Active Tuberculosis": "no", "Pulmonary Edema": "no", "Pleural Effusion": "no", "Lung Cancer": "no", "Emphysema": "yes" }	``` { "Pneumonia": "no", "Interstitial Lung Disease": "no", "Active Tuberculosis": "no", "Pulmonary Edema": "no", "Pleural Effusion": "no", "Lung Cancer": "no", "Emphysema": "yes" } ```	no	no	no	no	no	no	yes
X-ray description: Chest PA (AP) Hypoinflated lungs. Diffuse subsegmental atelectases. , X-ray result: No significant interval change -> Peribronchial infiltrations in both lower lung zone	UUMC	1	0	0	0	0	0	0	1	0	0	0	0	0	0	{ "Pneumonia": "no", "Interstitial Lung Disease": "no", "Active Tuberculosis": "no", "Pulmonary Edema": "no", "Pleural Effusion": "no", "Lung Cancer": "no", "Emphysema": "no" }	{ "Pneumonia": "yes", "Interstitial Lung Disease": "no", "Active Tuberculosis": "no", "Pulmonary Edema": "no", "Pleural Effusion": "no", "Lung Cancer": "no", "Emphysema": "no" }	``` { "Pneumonia": "no", "Interstitial Lung Disease": "no", "Active Tuberculosis": "no", "Pulmonary Edema": "no", "Pleural Effusion": "no", "Lung Cancer": "no", "Emphysema": "no" } ```	yes	no	no	no	no	no	no
X-ray description: Chest PA (AP) Diffuse emphysema. Peribronchial cuffings in both lower lungs. , X-ray result: 1. Extension of ill-defined increased opacity in Rt. upper to mid lung zone 2. Newly developed bilateral loculated pleural effusion 3. No significant interval change -> Increased interstitial markings, both lungs	UUMC	1	0	0	0	0	0	1	1	0	0	0	1	0	1	{ "Pneumonia": "no", "Interstitial Lung Disease": "yes", "Active Tuberculosis": "no", "Pulmonary Edema": "no", "Pleural Effusion": "yes", "Lung Cancer": "no", "Emphysema": "yes" }	{ "Pneumonia": "no", "Interstitial Lung Disease": "yes", "Active Tuberculosis": "no", "Pulmonary Edema": "no", "Pleural Effusion": "yes", "Lung Cancer": "no", "Emphysema": "yes" }	``` { "Pneumonia": "no", "Interstitial Lung Disease": "yes", "Active Tuberculosis": "no", "Pulmonary Edema": "no", "Pleural Effusion": "yes", "Lung Cancer": "no", "Emphysema": "yes" } ```	no	yes	no	no	yes	no	yes
X-ray description: CHEST PA (AP) Hypoinflated lungs. Inactive retracted fibroscarred lesions in right upper lung. Diffuse underlying emphysema. Peribronchial cuffings and nodularities in both lower lungs. , X-ray result: nan	UUMC	1	0	2	0	0	0	1	1	0	0	0	0	0	1	{ "Pneumonia": "no", "Interstitial Lung Disease": "no", "Active Tuberculosis": "no", "Pulmonary Edema": "no", "Pleural Effusion": "no", "Lung Cancer": "no", "Emphysema": "yes" }	{ "Pneumonia": "no", "Interstitial Lung Disease": "no", "Active Tuberculosis": "no", "Pulmonary Edema": "no", "Pleural Effusion": "no", "Lung Cancer": "no", "Emphysema": "yes" }	``` { "Pneumonia": "no", "Interstitial Lung Disease": "no", "Active Tuberculosis": "no", "Pulmonary Edema": "no", "Pleural Effusion": "no", "Lung Cancer": "no", "Emphysema": "yes" } ```	no	no	no	no	no	no	yes
X-ray description: Chest PA (AP) Dense consolidation with partial collpase in left lower lobe. Moderate left pleural effusion. Diffuse emphysema. , X-ray result: Suggestive of increased size of Lt. hilar mass. ; total atelectasis of Lt. lung. Left pleural effusion. ; Total white -out of left thorax. Consolidation in right mid-lower lung. -> no change Severe emphysema.	UUMC	1	0	0	0	1	0	1	1	0	0	0	1	0	1	{ "Pneumonia": "no", "Interstitial Lung Disease": "no", "Active Tuberculosis": "no", "Pulmonary Edema": "no", "Pleural Effusion": "yes", "Lung Cancer": "yes", "Emphysema": "yes" }	{ "Pneumonia": "yes", "Interstitial Lung Disease": "no", "Active Tuberculosis": "no", "Pulmonary Edema": "no", "Pleural Effusion": "yes", "Lung Cancer": "yes", "Emphysema": "yes" }	``` { "Pneumonia": "yes", "Interstitial Lung Disease": "no", "Active Tuberculosis": "no", "Pulmonary Edema": "no", "Pleural Effusion": "yes", "Lung Cancer": "no", "Emphysema": "yes" } ```	yes	no	no	no	yes	yes	yes
X-ray description: nan, X-ray result: 1. Ill-defined dense consolidative heterogeneously mass with consolidation in the Rt. middle and lower lobe -> slightly decreased extent 2. No interval change; 1) Irregular shaped pulmonary nodules with calcifications, parenchymal distortion in both upper lobes. 2) Small amount of Rt. pleural effusion. -> Cannot exclude malignant pleural effusion. 3) Multifoc…	UUMC	1	0	0	0	1	0	0	0	0	0	0	1	0	0	{ "Pneumonia": "no", "Interstitial Lung Disease": "no", "Active Tuberculosis": "no", "Pulmonary Edema": "no", "Pleural Effusion": "yes", "Lung Cancer": "yes", "Emphysema": "no" }	{ "Pneumonia": "yes", "Interstitial Lung Disease": "no", "Active Tuberculosis": "no", "Pulmonary Edema": "no", "Pleural Effusion": "yes", "Lung Cancer": "yes", "Emphysema": "no" }	``` { "Pneumonia": "yes", "Interstitial Lung Disease": "no", "Active Tuberculosis": "no", "Pulmonary Edema": "no", "Pleural Effusion": "yes", "Lung Cancer": "cannot exclude", "Emphysema": "no" } ```	yes	no	no	no	yes	yes	no
X-ray description: Chest PA (AP) A medium lobulated nodular opacity in right medial lung zone. , X-ray result: nan	UUMC	0	0	0	0	0	0	0	0	0	0	0	0	0	0	{ "Pneumonia": "no", "Interstitial Lung Disease": "no", "Active Tuberculosis": "no", "Pulmonary Edema": "no", "Pleural Effusion": "no", "Lung Cancer": "yes", "Emphysema": "no" }	{ "Pneumonia": "no", "Interstitial Lung Disease": "no", "Active Tuberculosis": "no", "Pulmonary Edema": "no", "Pleural Effusion": "no", "Lung Cancer": "yes", "Emphysema": "no" }	{ "Pneumonia": "no", "Interstitial Lung Disease": "no", "Active Tuberculosis": "no", "Pulmonary Edema": "no", "Pleural Effusion": "no", "Lung Cancer": "no", "Emphysema": "no" }	no	no	no	no	no	yes	no
X-ray description: nan, X-ray result: 1. Slightly resorption of dense consolidation in Rt. lung 2. No significant interval change 1) Ill-defined increased opacities in both lung 2) Rt. pleural effusion	UUMC	1	0	0	0	1	0	0	1	0	0	0	1	0	0	{ "Pneumonia": "no", "Interstitial Lung Disease": "yes", "Active Tuberculosis": "no", "Pulmonary Edema": "no", "Pleural Effusion": "yes", "Lung Cancer": "no", "Emphysema": "no" }	{ "Pneumonia": "yes", "Interstitial Lung Disease": "no", "Active Tuberculosis": "no", "Pulmonary Edema": "no", "Pleural Effusion": "yes", "Lung Cancer": "no", "Emphysema": "no" }	``` { "Pneumonia": "no", "Interstitial Lung Disease": "yes", "Active Tuberculosis": "no", "Pulmonary Edema": "no", "Pleural Effusion": "yes", "Lung Cancer": "no", "Emphysema": "no" } ```	yes	no	no	no	yes	no	no
X-ray description: nan, X-ray result: Diffuse consolidation in both lungs. -> slightly resolving	UUMC	1	0	0	0	0	0	0	1	0	0	0	0	0	0	{ "Pneumonia": "yes", "Interstitial Lung Disease": "no", "Active Tuberculosis": "no", "Pulmonary Edema": "no", "Pleural Effusion": "no", "Lung Cancer": "no", "Emphysema": "no" }	{ "Pneumonia": "yes", "Interstitial Lung Disease": "no", "Active Tuberculosis": "no", "Pulmonary Edema": "no", "Pleural Effusion": "no", "Lung Cancer": "no", "Emphysema": "no" }	{ "Pneumonia": "yes", "Interstitial Lung Disease": "no", "Active Tuberculosis": "no", "Pulmonary Edema": "no", "Pleural Effusion": "no", "Lung Cancer": "no", "Emphysema": "no" }	yes	no	no	no	no	no	no
X-ray description: Chest PA (AP) Hypoinflated lungs. Diffuse subsegmental atelectases. Inactive retracted fibrocalcified lesions in both upper lungs. , X-ray result: nan	UUMC	0	0	2	0	0	0	0	0	0	0	0	0	0	0	{ "Pneumonia": "no", "Interstitial Lung Disease": "no", "Active Tuberculosis": "no", "Pulmonary Edema": "no", "Pleural Effusion": "no", "Lung Cancer": "no", "Emphysema": "no" }	{ "Pneumonia": "no", "Interstitial Lung Disease": "no", "Active Tuberculosis": "no", "Pulmonary Edema": "no", "Pleural Effusion": "no", "Lung Cancer": "no", "Emphysema": "no" }	{ "Pneumonia": "no", "Interstitial Lung Disease": "no", "Active Tuberculosis": "no", "Pulmonary Edema": "no", "Pleural Effusion": "no", "Lung Cancer": "no", "Emphysema": "no" }	no	no	no	no	no	no	no
X-ray description: nan, X-ray result: Chronic consolidation with nodules with volume loss in BUL. Peribronchial consolidation with nodules & emphysmea in both lower lungs. -> wax and wane	UUMC	1	0	0	0	0	0	1	1	0	0	0	0	0	1	{ "Pneumonia": "no", "Interstitial Lung Disease": "no", "Active Tuberculosis": "no", "Pulmonary Edema": "no", "Pleural Effusion": "no", "Lung Cancer": "no", "Emphysema": "yes" }	{ "Pneumonia": "yes", "Interstitial Lung Disease": "no", "Active Tuberculosis": "no", "Pulmonary Edema": "no", "Pleural Effusion": "no", "Lung Cancer": "no", "Emphysema": "yes" }	{ "Pneumonia": "no", "Interstitial Lung Disease": "no", "Active Tuberculosis": "no", "Pulmonary Edema": "no", "Pleural Effusion": "no", "Lung Cancer": "no", "Emphysema": "yes" }	yes	no	no	no	no	no	yes
X-ray description: Chest PA (AP) Bilateral multifocal patchy increased opacities. , X-ray result: nan	UUMC	1	0	0	0	0	0	0	1	0	0	0	0	0	0	{ "Pneumonia": "yes", "Interstitial Lung Disease": "no", "Active Tuberculosis": "no", "Pulmonary Edema": "no", "Pleural Effusion": "no", "Lung Cancer": "no", "Emphysema": "no" }	{ "Pneumonia": "yes", "Interstitial Lung Disease": "no", "Active Tuberculosis": "no", "Pulmonary Edema": "no", "Pleural Effusion": "no", "Lung Cancer": "no", "Emphysema": "no" }	{ "Pneumonia": "yes", "Interstitial Lung Disease": "no", "Active Tuberculosis": "no", "Pulmonary Edema": "no", "Pleural Effusion": "no", "Lung Cancer": "no", "Emphysema": "no" }	yes	no	no	no	no	no	no
X-ray description: Chest PA (AP) Hypoinflated lungs. Elevated right hemidiaphragm. Moderate right pleural effusion. Diffuse subsegmental atelectases. , X-ray result: nan	UUMC	0	0	0	0	1	0	0	0	0	0	0	1	0	0	{ "Pneumonia": "no", "Interstitial Lung Disease": "no", "Active Tuberculosis": "no", "Pulmonary Edema": "no", "Pleural Effusion": "yes", "Lung Cancer": "no", "Emphysema": "no" }	{ "Pneumonia": "no", "Interstitial Lung Disease": "no", "Active Tuberculosis": "no", "Pulmonary Edema": "no", "Pleural Effusion": "yes", "Lung Cancer": "no", "Emphysema": "no" }	{ "Pneumonia": "no", "Interstitial Lung Disease": "no", "Active Tuberculosis": "no", "Pulmonary Edema": "no", "Pleural Effusion": "yes", "Lung Cancer": "no", "Emphysema": "no" }	no	no	no	no	yes	no	no
X-ray description: Chest PA (AP) Peribronchial consolidation in both mid lung zones. -> resolving , X-ray result: Subsegmental atelectasis in both lower lungs.	UUMC	1	0	0	0	0	0	0	1	0	0	0	0	0	0	{ "Pneumonia": "no", "Interstitial Lung Disease": "no", "Active Tuberculosis": "no", "Pulmonary Edema": "no", "Pleural Effusion": "no", "Lung Cancer": "no", "Emphysema": "no" }	{ "Pneumonia": "yes", "Interstitial Lung Disease": "no", "Active Tuberculosis": "no", "Pulmonary Edema": "no", "Pleural Effusion": "no", "Lung Cancer": "no", "Emphysema": "no" }	{ "Pneumonia": "yes", "Interstitial Lung Disease": "no", "Active Tuberculosis": "no", "Pulmonary Edema": "no", "Pleural Effusion": "no", "Lung Cancer": "no", "Emphysema": "no" }	yes	no	no	no	no	no	no
X-ray description: nan, X-ray result: 1. Conglomerated small pulmonary nodules in Lt. upper lung zone 2. Peribronchial infiltration in Lt. lower lung zone 3. Both lower pleural thickenings	UUMC	1	0	0	0	0	0	0	1	0	0	0	0	0	0	{ "Pneumonia": "no", "Interstitial Lung Disease": "no", "Active Tuberculosis": "no", "Pulmonary Edema": "no", "Pleural Effusion": "yes", "Lung Cancer": "no", "Emphysema": "no" }	{ "Pneumonia": "no", "Interstitial Lung Disease": "no", "Active Tuberculosis": "no", "Pulmonary Edema": "no", "Pleural Effusion": "no", "Lung Cancer": "no", "Emphysema": "no" }	{ "Pneumonia": "no", "Interstitial Lung Disease": "no", "Active Tuberculosis": "no", "Pulmonary Edema": "no", "Pleural Effusion": "no", "Lung Cancer": "no", "Emphysema": "no" }	no	no	no	no	no	no	no
X-ray description: Chest PA (AP) Hypoinflated lungs. Diffuse ill-defined heterogeneous confluent both perihilar opacities., X-ray result: Diffuse consolidation in both lungs. -> slightly extension Mild cardiomegaly.	UUMC	1	0	0	1	0	0	0	1	0	0	0	0	0	0	{ "Pneumonia": "yes", "Interstitial Lung Disease": "no", "Active Tuberculosis": "no", "Pulmonary Edema": "no", "Pleural Effusion": "no", "Lung Cancer": "no", "Emphysema": "no" }	{ "Pneumonia": "yes", "Interstitial Lung Disease": "no", "Active Tuberculosis": "no", "Pulmonary Edema": "no", "Pleural Effusion": "no", "Lung Cancer": "no", "Emphysema": "no" }	{ "Pneumonia": "yes", "Interstitial Lung Disease": "no", "Active Tuberculosis": "no", "Pulmonary Edema": "no", "Pleural Effusion": "no", "Lung Cancer": "no", "Emphysema": "no" }	yes	no	no	no	no	no	no
X-ray description: Chest PA (AP) Hypoinflated lungs. Diffuse moderately increased radiating interstitial markings., X-ray result: nan	UUMC	0	1	0	1	0	0	0	0	0	0	1	0	0	0	{ "Pneumonia": "no", "Interstitial Lung Disease": "yes", "Active Tuberculosis": "no", "Pulmonary Edema": "no", "Pleural Effusion": "no", "Lung Cancer": "no", "Emphysema": "no" }	{ "Pneumonia": "no", "Interstitial Lung Disease": "yes", "Active Tuberculosis": "no", "Pulmonary Edema": "no", "Pleural Effusion": "no", "Lung Cancer": "no", "Emphysema": "no" }	{ "Pneumonia": "no", "Interstitial Lung Disease": "yes", "Active Tuberculosis": "no", "Pulmonary Edema": "no", "Pleural Effusion": "no", "Lung Cancer": "no", "Emphysema": "no" }	no	yes	no	no	no	no	no
X-ray description: nan, X-ray result: S/P Lt. lower lobectomy Left diaphragm elevation. Subsegmental atelectasis in left lower lung.	UUMC	0	0	0	0	0	0	0	0	0	0	0	0	0	0	{ "Pneumonia": "no", "Interstitial Lung Disease": "no", "Active Tuberculosis": "no", "Pulmonary Edema": "no", "Pleural Effusion": "no", "Lung Cancer": "no", "Emphysema": "no" }	{ "Pneumonia": "no", "Interstitial Lung Disease": "no", "Active Tuberculosis": "no", "Pulmonary Edema": "no", "Pleural Effusion": "no", "Lung Cancer": "no", "Emphysema": "no" }	{ "Pneumonia": "no", "Interstitial Lung Disease": "no", "Active Tuberculosis": "no", "Pulmonary Edema": "no", "Pleural Effusion": "no", "Lung Cancer": "no", "Emphysema": "no" }	no	no	no	no	no	no	no
X-ray description: nan, X-ray result: 1. Slightly resorption of dense ocnsolidaiton in Rt. lower lung zone 2. No significant interval change 1) Both hilar enlargement 2) Increased interstitial markings, both lung	UUMC	1	0	0	1	0	0	0	1	0	0	1	0	0	0	{ "Pneumonia": "no", "Interstitial Lung Disease": "yes", "Active Tuberculosis": "no", "Pulmonary Edema": "no", "Pleural Effusion": "no", "Lung Cancer": "no", "Emphysema": "no" }	{ "Pneumonia": "yes", "Interstitial Lung Disease": "yes", "Active Tuberculosis": "no", "Pulmonary Edema": "no", "Pleural Effusion": "no", "Lung Cancer": "no", "Emphysema": "no" }	``` { "Pneumonia": "no", "Interstitial Lung Disease": "yes", "Active Tuberculosis": "no", "Pulmonary Edema": "no", "Pleural Effusion": "no", "Lung Cancer": "no", "Emphysema": "no" } ```	yes	yes	no	no	no	no	no
X-ray description: nan, X-ray result: 1. New developed ill-defined consolidation in left lower lung zone 2. No significant interval change 1) Multiple dense irregular shaped pulmonary nodules, both lungs 2) Increased interstitial marking, both lungs	UUMC	1	0	0	1	0	0	0	1	0	0	1	0	0	0	{ "Pneumonia": "yes", "Interstitial Lung Disease": "yes", "Active Tuberculosis": "no", "Pulmonary Edema": "no", "Pleural Effusion": "no", "Lung Cancer": "no", "Emphysema": "no" }	{ "Pneumonia": "yes", "Interstitial Lung Disease": "yes", "Active Tuberculosis": "no", "Pulmonary Edema": "no", "Pleural Effusion": "no", "Lung Cancer": "yes", "Emphysema": "no" }	``` { "Pneumonia": "yes", "Interstitial Lung Disease": "yes", "Active Tuberculosis": "no", "Pulmonary Edema": "no", "Pleural Effusion": "no", "Lung Cancer": "yes", "Emphysema": "no" } ```	yes	yes	no	no	no	yes	no
X-ray description: Chest PA (AP) Diffuse mildly to moderately increased reticular interstitial markings. -> slightly increased extent. , X-ray result: nan	UUMC	0	1	0	0	0	0	0	0	1	0	0	0	0	0	{ "Pneumonia": "no", "Interstitial Lung Disease": "yes", "Active Tuberculosis": "no", "Pulmonary Edema": "no", "Pleural Effusion": "no", "Lung Cancer": "no", "Emphysema": "no" }	{ "Pneumonia": "no", "Interstitial Lung Disease": "yes", "Active Tuberculosis": "no", "Pulmonary Edema": "no", "Pleural Effusion": "no", "Lung Cancer": "no", "Emphysema": "no" }	The provided text does not contain any information about diseases, so I cannot extract the requested data.	no	yes	no	no	no	no	no
X-ray description: Chest PA (AP) Subsegmental atelectasis in left lower lung zones. Inactive retracted fibroscarred lesion in right upper lung zone. Bulla in left upper lung zone. R/O Bronchiectasis,BLL Peribronchial thickening,BLL -> no significant interval change., X-ray result: nan	UUMC	0	0	2	0	0	0		0	0	0	0	0	0	0	{ "Pneumonia": "no", "Interstitial Lung Disease": "no", "Active Tuberculosis": "no", "Pulmonary Edema": "no", "Pleural Effusion": "no", "Lung Cancer": "no", "Emphysema": "no" }	{ "Pneumonia": "no", "Interstitial Lung Disease": "no", "Active Tuberculosis": "no", "Pulmonary Edema": "no", "Pleural Effusion": "no", "Lung Cancer": "no", "Emphysema": "yes" }	{ "Pneumonia": "no", "Interstitial Lung Disease": "no", "Active Tuberculosis": "no", "Pulmonary Edema": "no", "Pleural Effusion": "no", "Lung Cancer": "no", "Emphysema": "no" }	no	no	no	no	no	no	yes
X-ray description: Chest PA (AP) Hypoinflated lungs. Diffuse multiple patchy opacities in both lungs. Peribronchial cuffings in left lower lung. , X-ray result: Hypoinflated lungs. Peribronchial consolidation with reticular opacities in both lower lungs. -> extension	UUMC	1	0	0	0	0	0	0	1	0	0	0	0	0	0	{ "Pneumonia": "yes", "Interstitial Lung Disease": "no", "Active Tuberculosis": "no", "Pulmonary Edema": "no", "Pleural Effusion": "no", "Lung Cancer": "no", "Emphysema": "no" }	{ "Pneumonia": "yes", "Interstitial Lung Disease": "yes", "Active Tuberculosis": "no", "Pulmonary Edema": "no", "Pleural Effusion": "no", "Lung Cancer": "no", "Emphysema": "no" }	``` { "Pneumonia": "yes", "Interstitial Lung Disease": "yes", "Active Tuberculosis": "no", "Pulmonary Edema": "no", "Pleural Effusion": "no", "Lung Cancer": "no", "Emphysema": "no" } ```	yes	yes	no	no	no	no	no
X-ray description: nan, X-ray result: Severe multiloculated pleural effusion, right -> chest tube insertion ; slightly decreased amount of effusion Consolidation with multifocal subsegmental atelectasis in Rt. lung. Diffuse emphysema.	UUMC	1	0	0	0	1	0	1	1	0	0	0	1	0	1	{ "Pneumonia": "no", "Interstitial Lung Disease": "no", "Active Tuberculosis": "no", "Pulmonary Edema": "no", "Pleural Effusion": "yes", "Lung Cancer": "no", "Emphysema": "yes" }	{ "Pneumonia": "no", "Interstitial Lung Disease": "no", "Active Tuberculosis": "no", "Pulmonary Edema": "no", "Pleural Effusion": "yes", "Lung Cancer": "no", "Emphysema": "yes" }	``` { "Pneumonia": "no", "Interstitial Lung Disease": "no", "Active Tuberculosis": "no", "Pulmonary Edema": "no", "Pleural Effusion": "yes", "Lung Cancer": "no", "Emphysema": "yes" } ```	no	no	no	no	yes	no	yes
X-ray description: nan, X-ray result: 1. Multiple tiny dense nodules with pleural thickening and architectural distortion in right upper lung zones. 2. Left pleural effusion. -> increased amount of effusion 3. Subsegmental atelectasis in left lower lung zone. 4. Emphysema.	UUMC	0	0	2	0	1	0	1	0	0	0	0	1	0	1	{ "Pneumonia": "no", "Interstitial Lung Disease": "no", "Active Tuberculosis": "no", "Pulmonary Edema": "no", "Pleural Effusion": "yes", "Lung Cancer": "no", "Emphysema": "yes" }	{ "Pneumonia": "no", "Interstitial Lung Disease": "yes", "Active Tuberculosis": "no", "Pulmonary Edema": "no", "Pleural Effusion": "yes", "Lung Cancer": "no", "Emphysema": "yes" }	``` { "Pneumonia": "no", "Interstitial Lung Disease": "no", "Active Tuberculosis": "no", "Pulmonary Edema": "no", "Pleural Effusion": "yes", "Lung Cancer": "yes", "Emphysema": "yes" } ```	no	yes	no	no	yes	no	yes
X-ray description: Chest PA (AP) Hypoinflated lungs. Diffuse subsegmental atelectases. , X-ray result: Peribronchial consolidation in left lower lung.	UUMC	1	0	0	0	0	0	0	1	0	0	0	0	0	0	{ "Pneumonia": "yes", "Interstitial Lung Disease": "no", "Active Tuberculosis": "no", "Pulmonary Edema": "no", "Pleural Effusion": "no", "Lung Cancer": "no", "Emphysema": "no" }	{ "Pneumonia": "yes", "Interstitial Lung Disease": "no", "Active Tuberculosis": "no", "Pulmonary Edema": "no", "Pleural Effusion": "no", "Lung Cancer": "no", "Emphysema": "no" }	``` { "Pneumonia": "yes", "Interstitial Lung Disease": "no", "Active Tuberculosis": "no", "Pulmonary Edema": "no", "Pleural Effusion": "no", "Lung Cancer": "no", "Emphysema": "no" } ```	yes	no	no	no	no	no	no
X-ray description: Chest PA (AP) Diffuse emphysema. Atelectasis of left upper lobe. A tiny old calcified nodule in left lower lung. Peribronchial cuffings and nodularities in left mid-lower lung. , X-ray result: nan	UUMC	1	0	2	0	0	0	1	1	0	0	0	0	0	1	{ "Pneumonia": "no", "Interstitial Lung Disease": "no", "Active Tuberculosis": "no", "Pulmonary Edema": "no", "Pleural Effusion": "no", "Lung Cancer": "no", "Emphysema": "yes" }	{ "Pneumonia": "no", "Interstitial Lung Disease": "no", "Active Tuberculosis": "no", "Pulmonary Edema": "no", "Pleural Effusion": "no", "Lung Cancer": "no", "Emphysema": "yes" }	``` { "Pneumonia": "no", "Interstitial Lung Disease": "no", "Active Tuberculosis": "no", "Pulmonary Edema": "no", "Pleural Effusion": "no", "Lung Cancer": "no", "Emphysema": "yes" } ```	no	no	no	no	no	no	yes
X-ray description: Chest PA (AP) No active lung lesion. Hypoinflated lungs. , X-ray result: Diffuse consolidation and ill-defined nodular opacities in both mid-lower lungs. -> slightly extension	UUMC	1	0	0	0	0	0	0	1	0	0	0	0	0	0	{ "Pneumonia": "yes", "Interstitial Lung Disease": "no", "Active Tuberculosis": "no", "Pulmonary Edema": "no", "Pleural Effusion": "no", "Lung Cancer": "no", "Emphysema": "no" }	{ "Pneumonia": "yes", "Interstitial Lung Disease": "no", "Active Tuberculosis": "no", "Pulmonary Edema": "no", "Pleural Effusion": "no", "Lung Cancer": "no", "Emphysema": "no" }	``` { "Pneumonia": "yes", "Interstitial Lung Disease": "no", "Active Tuberculosis": "no", "Pulmonary Edema": "no", "Pleural Effusion": "no", "Lung Cancer": "no", "Emphysema": "no" } ```	yes	no	no	no	no	no	no
X-ray description: Chest PA (AP) Mediastinal shifting to th right side. Diffuse lucent left lung. , X-ray result: 1. Resolution of air trapping & volume loss in Lt. lung 2. No significant interval change -> Increased opacities in both lung	UUMC	0	0	0	0	0	0	0	0	0	0	0	0	0	0	{ "Pneumonia": "no", "Interstitial Lung Disease": "no", "Active Tuberculosis": "no", "Pulmonary Edema": "no", "Pleural Effusion": "no", "Lung Cancer": "no", "Emphysema": "no" }	{ "Pneumonia": "no", "Interstitial Lung Disease": "no", "Active Tuberculosis": "no", "Pulmonary Edema": "no", "Pleural Effusion": "no", "Lung Cancer": "no", "Emphysema": "no" }	{ "Pneumonia": "no", "Interstitial Lung Disease": "no", "Active Tuberculosis": "no", "Pulmonary Edema": "no", "Pleural Effusion": "no", "Lung Cancer": "no", "Emphysema": "no" }	no	no	no	no	no	no	no
X-ray description: nan, X-ray result: 1. Newly developed ill-defined increased opacity, both lungs 2. No significant interval change -> Left CP angle blunting	UUMC	1	0	0	0	1	0	0	1	0	0	0	1	0	0	{ "Pneumonia": "yes", "Interstitial Lung Disease": "no", "Active Tuberculosis": "no", "Pulmonary Edema": "no", "Pleural Effusion": "no", "Lung Cancer": "no", "Emphysema": "no" }	{ "Pneumonia": "yes", "Interstitial Lung Disease": "no", "Active Tuberculosis": "no", "Pulmonary Edema": "no", "Pleural Effusion": "yes", "Lung Cancer": "no", "Emphysema": "no" }	The provided text does not contain any information about diseases, so I cannot extract the requested data.	yes	no	no	no	yes	no	no
X-ray description: nan, X-ray result: 1. Ill-defined irregular shaped consolidative mass in Rt. upper lobe 2. Bronchovascular bundle thickenings & beaded interlobular septal thickenings in Rt. lung (특히 Rt. upper lobe)	UUMC	1	0	0	0	0	0	0	1	0	0	0	0	0	0	{ "Pneumonia": "no", "Interstitial Lung Disease": "no", "Active Tuberculosis": "no", "Pulmonary Edema": "no", "Pleural Effusion": "no", "Lung Cancer": "yes", "Emphysema": "no" }	{ "Pneumonia": "yes", "Interstitial Lung Disease": "yes", "Active Tuberculosis": "no", "Pulmonary Edema": "no", "Pleural Effusion": "no", "Lung Cancer": "yes", "Emphysema": "no" }	{ "Pneumonia": "yes", "Interstitial Lung Disease": "yes", "Active Tuberculosis": "no", "Pulmonary Edema": "no", "Pleural Effusion": "no", "Lung Cancer": "yes", "Emphysema": "no" }	yes	yes	no	no	no	yes	no
X-ray description: Chest PA & Lateral (RT) Interstitial marking increase in right middle to lower lung zone. Emphysema in both lungs. , X-ray result: nan	UUMC	1	0	0	0	0	0	1	1	0	0	0	0	0	1	{ "Pneumonia": "no", "Interstitial Lung Disease": "yes", "Active Tuberculosis": "no", "Pulmonary Edema": "no", "Pleural Effusion": "no", "Lung Cancer": "no", "Emphysema": "yes" }	{ "Pneumonia": "no", "Interstitial Lung Disease": "yes", "Active Tuberculosis": "no", "Pulmonary Edema": "no", "Pleural Effusion": "no", "Lung Cancer": "no", "Emphysema": "yes" }	``` { "Pneumonia": "no", "Interstitial Lung Disease": "yes", "Active Tuberculosis": "no", "Pulmonary Edema": "no", "Pleural Effusion": "no", "Lung Cancer": "no", "Emphysema": "yes" } ```	no	yes	no	no	no	no	yes
X-ray description: CHEST PA (AP) Hypoinflated lungs. Diffuse severely increased radiating interstitial and vascular markings. , X-ray result: nan	UUMC	0	0	0	1	0	0	0	0	0	0	1	0	0	0	{ "Pneumonia": "no", "Interstitial Lung Disease": "yes", "Active Tuberculosis": "no", "Pulmonary Edema": "no", "Pleural Effusion": "no", "Lung Cancer": "no", "Emphysema": "no" }	{ "Pneumonia": "no", "Interstitial Lung Disease": "yes", "Active Tuberculosis": "no", "Pulmonary Edema": "no", "Pleural Effusion": "no", "Lung Cancer": "no", "Emphysema": "no" }	{ "Pneumonia": "no", "Interstitial Lung Disease": "yes", "Active Tuberculosis": "no", "Pulmonary Edema": "no", "Pleural Effusion": "no", "Lung Cancer": "no", "Emphysema": "no" }	no	yes	no	no	no	no	no
X-ray description: nan, X-ray result: Lung mass in Lt. upper lung zone	UUMC	0	0	0	0	0	1	0	0	0	0	0	0	1	0	{ "Pneumonia": "no", "Interstitial Lung Disease": "no", "Active Tuberculosis": "no", "Pulmonary Edema": "no", "Pleural Effusion": "no", "Lung Cancer": "yes", "Emphysema": "no" }	{ "Pneumonia": "no", "Interstitial Lung Disease": "no", "Active Tuberculosis": "no", "Pulmonary Edema": "no", "Pleural Effusion": "no", "Lung Cancer": "yes", "Emphysema": "no" }	{ "Pneumonia": "no", "Interstitial Lung Disease": "no", "Active Tuberculosis": "no", "Pulmonary Edema": "no", "Pleural Effusion": "no", "Lung Cancer": "yes", "Emphysema": "no" }	no	no	no	no	no	yes	no
X-ray description: Chest PA (AP) Diffuse moderately increased radiating interstitial markings. , X-ray result: Large amount of left pleural effusion. Mild right pleural effusion. Dense consolidation & near total atelectasis of left lung. -> wax and wane Diffuse consolidation in right lung. -> wax and wane	UUMC	0	0	0	1	1	0	0	1	0	0	1	1	0	0	{ "Pneumonia": "yes", "Interstitial Lung Disease": "no", "Active Tuberculosis": "no", "Pulmonary Edema": "no", "Pleural Effusion": "yes", "Lung Cancer": "no", "Emphysema": "no" }	{ "Pneumonia": "yes", "Interstitial Lung Disease": "yes", "Active Tuberculosis": "no", "Pulmonary Edema": "no", "Pleural Effusion": "yes", "Lung Cancer": "no", "Emphysema": "no" }	``` { "Pneumonia": "yes", "Interstitial Lung Disease": "yes", "Active Tuberculosis": "no", "Pulmonary Edema": "no", "Pleural Effusion": "yes", "Lung Cancer": "no", "Emphysema": "no" } ```	yes	yes	no	no	yes	no	no
X-ray description: CHEST PA (AP) Diffuse radiating interstitial markings and consolidation in central lung. Diffuse multifocal subsegmental atelectases in both lungs. Cardiomegaly. , X-ray result: No active lung lesion.	UUMC	0	0	0	1	0	0	0	1	0	0	1	0	0	0	{ "Pneumonia": "no", "Interstitial Lung Disease": "yes", "Active Tuberculosis": "no", "Pulmonary Edema": "no", "Pleural Effusion": "no", "Lung Cancer": "no", "Emphysema": "no" }	{ "Pneumonia": "yes", "Interstitial Lung Disease": "yes", "Active Tuberculosis": "no", "Pulmonary Edema": "no", "Pleural Effusion": "no", "Lung Cancer": "no", "Emphysema": "no" }	``` { "Pneumonia": "yes", "Interstitial Lung Disease": "yes", "Active Tuberculosis": "no", "Pulmonary Edema": "no", "Pleural Effusion": "no", "Lung Cancer": "no", "Emphysema": "no" } ```	yes	yes	no	no	no	no	no
X-ray description: Chest PA (AP) Hypoinflated lungs. Diffuse subsegmental atelectases., X-ray result: No active lung lesion	UUMC	0	0	0	0	0	0	0	0	0	0	0	0	0	0	{ "Pneumonia": "no", "Interstitial Lung Disease": "no", "Active Tuberculosis": "no", "Pulmonary Edema": "no", "Pleural Effusion": "no", "Lung Cancer": "no", "Emphysema": "no" }	{ "Pneumonia": "no", "Interstitial Lung Disease": "no", "Active Tuberculosis": "no", "Pulmonary Edema": "no", "Pleural Effusion": "no", "Lung Cancer": "no", "Emphysema": "no" }	{ "Pneumonia": "no", "Interstitial Lung Disease": "no", "Active Tuberculosis": "no", "Pulmonary Edema": "no", "Pleural Effusion": "no", "Lung Cancer": "no", "Emphysema": "no" }	no	no	no	no	no	no	no
X-ray description: Chest PA (AP) Hypoinflated lungs. Peribronchial cuffings and nodularities in left lower lung. Honeycombings in both basal lungs. , X-ray result: nan	UUMC	1	1	0	0	0	0	0	1	1	0	0	0	0	0	{ "Pneumonia": "no", "Interstitial Lung Disease": "yes", "Active Tuberculosis": "no", "Pulmonary Edema": "no", "Pleural Effusion": "no", "Lung Cancer": "no", "Emphysema": "no" }	{ "Pneumonia": "no", "Interstitial Lung Disease": "yes", "Active Tuberculosis": "no", "Pulmonary Edema": "no", "Pleural Effusion": "no", "Lung Cancer": "no", "Emphysema": "no" }	{ "Pneumonia": "no", "Interstitial Lung Disease": "yes", "Active Tuberculosis": "no", "Pulmonary Edema": "no", "Pleural Effusion": "no", "Lung Cancer": "no", "Emphysema": "no" }	no	yes	no	no	no	no	no
X-ray description: Chest PA (AP) Mild spiculated right hilar enlargement. , X-ray result: nan	UUMC	0	0	0	0	0	0	0	0	0	0	0	0	0	0	{ "Pneumonia": "no", "Interstitial Lung Disease": "no", "Active Tuberculosis": "no", "Pulmonary Edema": "no", "Pleural Effusion": "no", "Lung Cancer": "yes", "Emphysema": "no" }	{ "Pneumonia": "no", "Interstitial Lung Disease": "no", "Active Tuberculosis": "no", "Pulmonary Edema": "no", "Pleural Effusion": "no", "Lung Cancer": "yes", "Emphysema": "no" }	{ "Pneumonia": "no", "Interstitial Lung Disease": "no", "Active Tuberculosis": "no", "Pulmonary Edema": "no", "Pleural Effusion": "no", "Lung Cancer": "no", "Emphysema": "no" }	no	no	no	no	no	yes	no
X-ray description: nan, X-ray result: 1. Cavitary mass in Rt. upper lung zone 2. Ill-defined consolidation in Lt. lower lung zone 3. Reticulonodular opacities in both lung	UUMC	1	1	1	0	0	0	0	1	1	1	0	0	0	0	{ "Pneumonia": "no", "Interstitial Lung Disease": "no", "Active Tuberculosis": "no", "Pulmonary Edema": "no", "Pleural Effusion": "no", "Lung Cancer": "yes", "Emphysema": "no" }	{ "Pneumonia": "yes", "Interstitial Lung Disease": "yes", "Active Tuberculosis": "yes", "Pulmonary Edema": "no", "Pleural Effusion": "no", "Lung Cancer": "yes", "Emphysema": "no" }	{ "Pneumonia": "yes", "Interstitial Lung Disease": "yes", "Active Tuberculosis": "yes", "Pulmonary Edema": "no", "Pleural Effusion": "no", "Lung Cancer": "yes", "Emphysema": "no" }	yes	yes	yes	no	no	yes	no
X-ray description: Chest PA (AP) A subsegmental ill-defined nodular opacity in right upper lung. Diffuse bronchiectases with peribronchial cuffings in both lungs. , X-ray result: nan	UUMC	0	0	1	0	0	0	0	0	0	0	0	0	0	0	{ "Pneumonia": "no", "Interstitial Lung Disease": "yes", "Active Tuberculosis": "no", "Pulmonary Edema": "no", "Pleural Effusion": "no", "Lung Cancer": "no", "Emphysema": "no" }	{ "Pneumonia": "no", "Interstitial Lung Disease": "yes", "Active Tuberculosis": "no", "Pulmonary Edema": "no", "Pleural Effusion": "no", "Lung Cancer": "no", "Emphysema": "no" }	{ "Pneumonia": "no", "Interstitial Lung Disease": "no", "Active Tuberculosis": "no", "Pulmonary Edema": "no", "Pleural Effusion": "no", "Lung Cancer": "no", "Emphysema": "no" }	no	yes	no	no	no	no	no
X-ray description: CHEST PA (AP) Hypoinflated lungs. Diffuse ill-defined heterogeneous confluent nodular opacities in both lungs., X-ray result: Hypoinflated lungs. Diffuse consolidation and ill-defined heterogeneous confluent nodular opacities in both lungs. -> slightly resolving	UUMC	1	0	0	0	0	0	0	1	0	0	0	0	0	0	{ "Pneumonia": "yes", "Interstitial Lung Disease": "yes", "Active Tuberculosis": "no", "Pulmonary Edema": "no", "Pleural Effusion": "no", "Lung Cancer": "no", "Emphysema": "no" }	{ "Pneumonia": "yes", "Interstitial Lung Disease": "no", "Active Tuberculosis": "no", "Pulmonary Edema": "no", "Pleural Effusion": "no", "Lung Cancer": "no", "Emphysema": "no" }	{ "Pneumonia": "yes", "Interstitial Lung Disease": "no", "Active Tuberculosis": "no", "Pulmonary Edema": "no", "Pleural Effusion": "no", "Lung Cancer": "no", "Emphysema": "no" }	yes	no	no	no	no	no	no
X-ray description: Chest PA (AP) Chronic post destructed fibroscarred and cavitary changes in left mid-upper lung; pleural adhesion; severely decreased lung volume. Leftwardly deviated mediastinum. Inactive retracted fibroscarred lesions in right lung. Right pleural adhesion and calcifications. , X-ray result: nan	UUMC	0	0	1	0	0	0	0	0	0	0	0	0	0	0	{ "Pneumonia": "no", "Interstitial Lung Disease": "yes", "Active Tuberculosis": "no", "Pulmonary Edema": "no", "Pleural Effusion": "yes", "Lung Cancer": "no", "Emphysema": "no" }	{ "Pneumonia": "no", "Interstitial Lung Disease": "yes", "Active Tuberculosis": "no", "Pulmonary Edema": "no", "Pleural Effusion": "no", "Lung Cancer": "no", "Emphysema": "no" }	{ "Pneumonia": "no", "Interstitial Lung Disease": "no", "Active Tuberculosis": "no", "Pulmonary Edema": "no", "Pleural Effusion": "no", "Lung Cancer": "no", "Emphysema": "no" }	no	yes	no	no	no	no	no
X-ray description: CHEST PA (AP) Ill-defined peribronchovascular increased opacity in both lungs. , X-ray result: nan	UUMC	0	0	0	1	0	0	0	1	0	0	0	0	0	0	{ "Pneumonia": "no", "Interstitial Lung Disease": "yes", "Active Tuberculosis": "no", "Pulmonary Edema": "no", "Pleural Effusion": "no", "Lung Cancer": "no", "Emphysema": "no" }	{ "Pneumonia": "yes", "Interstitial Lung Disease": "no", "Active Tuberculosis": "no", "Pulmonary Edema": "no", "Pleural Effusion": "no", "Lung Cancer": "no", "Emphysema": "no" }	{ "Pneumonia": "yes", "Interstitial Lung Disease": "no", "Active Tuberculosis": "no", "Pulmonary Edema": "no", "Pleural Effusion": "no", "Lung Cancer": "no", "Emphysema": "no" }	yes	no	no	no	no	no	no
X-ray description: Chest PA (AP) Massive rigtt pleural effusion. Severe lobulated enlargement around left hilum. A large circumscribed nodule in left upper lung. Diffuse left lung emphysema. , X-ray result: nan	UUMC	0	0	0	0	1	1	1	0	0	0	0	1	1	1	{ "Pneumonia": "no", "Interstitial Lung Disease": "no", "Active Tuberculosis": "no", "Pulmonary Edema": "no", "Pleural Effusion": "yes", "Lung Cancer": "yes", "Emphysema": "yes" }	{ "Pneumonia": "no", "Interstitial Lung Disease": "no", "Active Tuberculosis": "no", "Pulmonary Edema": "no", "Pleural Effusion": "yes", "Lung Cancer": "yes", "Emphysema": "yes" }	``` { "Pneumonia": "no", "Interstitial Lung Disease": "no", "Active Tuberculosis": "no", "Pulmonary Edema": "no", "Pleural Effusion": "yes", "Lung Cancer": "no", "Emphysema": "yes" } ```	no	no	no	no	yes	yes	yes
X-ray description: Chest PA (AP) Diffuse emphysema. Diffuse peribronchial cuffings and nodularities in right lung. , X-ray result: nan	UUMC	1	0	0	0	0	0	1	1	0	0	0	0	0	1	{ "Pneumonia": "no", "Interstitial Lung Disease": "no", "Active Tuberculosis": "no", "Pulmonary Edema": "no", "Pleural Effusion": "no", "Lung Cancer": "no", "Emphysema": "yes" }	{ "Pneumonia": "no", "Interstitial Lung Disease": "no", "Active Tuberculosis": "no", "Pulmonary Edema": "no", "Pleural Effusion": "no", "Lung Cancer": "no", "Emphysema": "yes" }	``` { "Pneumonia": "no", "Interstitial Lung Disease": "no", "Active Tuberculosis": "no", "Pulmonary Edema": "no", "Pleural Effusion": "no", "Lung Cancer": "no", "Emphysema": "yes" } ```	no	no	no	no	no	no	yes
X-ray description: CHEST PA (AP) Numerous tiny nodularities in both lungs. Multiple confulent nodular opacities in right mid-upper lung. , X-ray result: nan	UUMC	1	0	0	0	0	0	0	1	0	0	0	0	0	0	{ "Pneumonia": "no", "Interstitial Lung Disease": "yes", "Active Tuberculosis": "no", "Pulmonary Edema": "no", "Pleural Effusion": "no", "Lung Cancer": "no", "Emphysema": "no" }	{ "Pneumonia": "no", "Interstitial Lung Disease": "yes", "Active Tuberculosis": "no", "Pulmonary Edema": "no", "Pleural Effusion": "no", "Lung Cancer": "no", "Emphysema": "no" }	{ "Pneumonia": "no", "Interstitial Lung Disease": "no", "Active Tuberculosis": "no", "Pulmonary Edema": "no", "Pleural Effusion": "no", "Lung Cancer": "no", "Emphysema": "no" }	no	yes	no	no	no	no	no
X-ray description: Chest PA (AP) Left pneumothorax. -> resolving state following drainage catheter insertion A small pulmonary nodule in left upper lung zone. Emphysema in both lungs. , X-ray result: Left pneumothorax. -> mcuh resolving state following drainage catheter insertion ; mild pleural effusion(+). A small pulmonary nodule in left upper lung zone. Emphysema in both lungs	UUMC	0	0	0	0	1	0	1	0	0	0	0	1	0	1	{ "Pneumonia": "no", "Interstitial Lung Disease": "no", "Active Tuberculosis": "no", "Pulmonary Edema": "no", "Pleural Effusion": "yes", "Lung Cancer": "no", "Emphysema": "yes" }	{ "Pneumonia": "no", "Interstitial Lung Disease": "no", "Active Tuberculosis": "no", "Pulmonary Edema": "no", "Pleural Effusion": "yes", "Lung Cancer": "no", "Emphysema": "yes" }	``` { "Pneumonia": "no", "Interstitial Lung Disease": "no", "Active Tuberculosis": "no", "Pulmonary Edema": "no", "Pleural Effusion": "yes", "Lung Cancer": "no", "Emphysema": "yes" } ```	no	no	no	no	yes	no	yes
X-ray description: nan, X-ray result: 1. Extension of ill-defined increased opacity, both lungs 2. Slightly extension of reticulonodular opacity, both lungs	UUMC	1	1	0	0	0	0	0	1	1	0	0	0	0	0	{ "Pneumonia": "no", "Interstitial Lung Disease": "yes", "Active Tuberculosis": "no", "Pulmonary Edema": "no", "Pleural Effusion": "no", "Lung Cancer": "no", "Emphysema": "no" }	{ "Pneumonia": "yes", "Interstitial Lung Disease": "yes", "Active Tuberculosis": "no", "Pulmonary Edema": "no", "Pleural Effusion": "no", "Lung Cancer": "no", "Emphysema": "no" }	{ "Pneumonia": "no", "Interstitial Lung Disease": "yes", "Active Tuberculosis": "no", "Pulmonary Edema": "no", "Pleural Effusion": "no", "Lung Cancer": "no", "Emphysema": "no" }	yes	yes	no	no	no	no	no
X-ray description: nan, X-ray result: Emphysema. Diffuse consolidation & patchy increased opacities in both lungs. -> slightly resolving	UUMC	1	0	0	0	0	0	1	1	0	0	0	0	0	1	{ "Pneumonia": "no", "Interstitial Lung Disease": "no", "Active Tuberculosis": "no", "Pulmonary Edema": "no", "Pleural Effusion": "no", "Lung Cancer": "no", "Emphysema": "yes" }	{ "Pneumonia": "yes", "Interstitial Lung Disease": "no", "Active Tuberculosis": "no", "Pulmonary Edema": "no", "Pleural Effusion": "no", "Lung Cancer": "no", "Emphysema": "yes" }	``` { "Pneumonia": "yes", "Interstitial Lung Disease": "no", "Active Tuberculosis": "no", "Pulmonary Edema": "no", "Pleural Effusion": "no", "Lung Cancer": "no", "Emphysema": "yes" } ```	yes	no	no	no	no	no	yes
X-ray description: Chest PA (AP) A medium lobulated nodule in right lower medial lung., X-ray result: nan	UUMC	0	0	0	0	0	1	0	0	0	0	0	0	1	0	{ "Pneumonia": "no", "Interstitial Lung Disease": "no", "Active Tuberculosis": "no", "Pulmonary Edema": "no", "Pleural Effusion": "no", "Lung Cancer": "yes", "Emphysema": "no" }	{ "Pneumonia": "no", "Interstitial Lung Disease": "no", "Active Tuberculosis": "no", "Pulmonary Edema": "no", "Pleural Effusion": "no", "Lung Cancer": "yes", "Emphysema": "no" }	{ "Pneumonia": "no", "Interstitial Lung Disease": "no", "Active Tuberculosis": "no", "Pulmonary Edema": "no", "Pleural Effusion": "no", "Lung Cancer": "no", "Emphysema": "no" }	no	no	no	no	no	yes	no
X-ray description: CHEST PA (AP) Inactive retracted fibroscarred lesions in both upper lungs. Peribronchial cuffings and nodularities in both mid-lower lungs. Mild right pleural effusion. Left pleural adhesion and calcifications. , X-ray result: Diffuse consolidation and ill-defined nodular lesions in both lungs. -> extension Both upper pleural thickening with volume loss in both upper lung zones…	UUMC	1	0	2	0	1	0	0	1	0	0	0	1	0	0	{ "Pneumonia": "yes", "Interstitial Lung Disease": "yes", "Active Tuberculosis": "no", "Pulmonary Edema": "no", "Pleural Effusion": "yes", "Lung Cancer": "no", "Emphysema": "no" }	{ "Pneumonia": "yes", "Interstitial Lung Disease": "yes", "Active Tuberculosis": "no", "Pulmonary Edema": "no", "Pleural Effusion": "yes", "Lung Cancer": "no", "Emphysema": "no" }	``` { "Pneumonia": "yes", "Interstitial Lung Disease": "yes", "Active Tuberculosis": "no", "Pulmonary Edema": "no", "Pleural Effusion": "yes", "Lung Cancer": "no", "Emphysema": "no" } ```	yes	yes	no	no	yes	no	no
X-ray description: CHEST PA (AP) Hypoinflated lungs. Diffuse ill-defined heterogeneous peribronchial cuffings and nodularities in right lung. Mild right pleural effusion. Diffuse underlying emphysema. , X-ray result: nan	UUMC	1	0	0	0	1	0	1	1	0	0	0	1	0	1	{ "Pneumonia": "no", "Interstitial Lung Disease": "no", "Active Tuberculosis": "no", "Pulmonary Edema": "no", "Pleural Effusion": "yes", "Lung Cancer": "no", "Emphysema": "yes" }	{ "Pneumonia": "no", "Interstitial Lung Disease": "no", "Active Tuberculosis": "no", "Pulmonary Edema": "no", "Pleural Effusion": "yes", "Lung Cancer": "no", "Emphysema": "yes" }	``` { "Pneumonia": "no", "Interstitial Lung Disease": "no", "Active Tuberculosis": "no", "Pulmonary Edema": "no", "Pleural Effusion": "yes", "Lung Cancer": "no", "Emphysema": "yes" } ```	no	no	no	no	yes	no	yes
X-ray description: Chest PA (AP) Hypoinflated lungs. Diffuse peribronchial cuffings and confluent nodularities in both lungs. Moderate cardiomegaly under pericardiocentesis. , X-ray result: 1. Slightly decreased size of heart 2. No significant interval change 1) Ill-defined consolidations in both lung 2) Emphysema, both lung	UUMC	1	0	0	0	0	0	1	1	0	0	0	0	0	1	{ "Pneumonia": "yes", "Interstitial Lung Disease": "no", "Active Tuberculosis": "no", "Pulmonary Edema": "no", "Pleural Effusion": "no", "Lung Cancer": "no", "Emphysema": "yes" }	{ "Pneumonia": "yes", "Interstitial Lung Disease": "no", "Active Tuberculosis": "no", "Pulmonary Edema": "no", "Pleural Effusion": "no", "Lung Cancer": "no", "Emphysema": "yes" }	``` { "Pneumonia": "yes", "Interstitial Lung Disease": "no", "Active Tuberculosis": "no", "Pulmonary Edema": "no", "Pleural Effusion": "no", "Lung Cancer": "no", "Emphysema": "yes" } ```	yes	no	no	no	no	no	yes
X-ray description: CHEST PA (AP) Hypoinflated lungs. Underlying right pleural effusion. Diffuse moderately increased radiating interstitial and vascular markings. Diffuse peribronchial cuffings in both lungs. , X-ray result: Hypoinflated lungs. Both pleural effusion. Diffuse extensive consolidation with increased interstitial opacities in both lungs. -> wax and wane	UUMC	0	0	0	1	1	0	0	0	0	0	1	1	0	0	{ "Pneumonia": "yes", "Interstitial Lung Disease": "yes", "Active Tuberculosis": "no", "Pulmonary Edema": "no", "Pleural Effusion": "yes", "Lung Cancer": "no", "Emphysema": "no" }	{ "Pneumonia": "yes", "Interstitial Lung Disease": "yes", "Active Tuberculosis": "no", "Pulmonary Edema": "yes", "Pleural Effusion": "yes", "Lung Cancer": "no", "Emphysema": "no" }	{ "Pneumonia": "yes", "Interstitial Lung Disease": "yes", "Active Tuberculosis": "no", "Pulmonary Edema": "no", "Pleural Effusion": "yes", "Lung Cancer": "no", "Emphysema": "no" }	yes	yes	no	yes	yes	no	no
X-ray description: nan, X-ray result: Newly developed consolidation in Rt. mid-lower lung zone. Emphysema.	UUMC	1	0	0	0	0	0	1	1	0	0	0	0	0	1	{ "Pneumonia": "yes", "Interstitial Lung Disease": "no", "Active Tuberculosis": "no", "Pulmonary Edema": "no", "Pleural Effusion": "no", "Lung Cancer": "no", "Emphysema": "yes" }	{ "Pneumonia": "yes", "Interstitial Lung Disease": "no", "Active Tuberculosis": "no", "Pulmonary Edema": "no", "Pleural Effusion": "no", "Lung Cancer": "no", "Emphysema": "yes" }	``` { "Pneumonia": "yes", "Interstitial Lung Disease": "no", "Active Tuberculosis": "no", "Pulmonary Edema": "no", "Pleural Effusion": "no", "Lung Cancer": "no", "Emphysema": "yes" } ```	yes	no	no	no	no	no	yes
X-ray description: Chest PA (AP) Hypoinflated lungs. Diffuse underlying emphsyema. Diffuse peribronchial cuffings and nodularities in both lungs. Moderate loculated left pleural effusion. Right pleural adhesion. , X-ray result: Multifocal consolidations and traction bronchiectasis in both lungs. -> wax-and-wane Bilateral loculated pleural effusion. -> slightly increased amount of right pleural ef…	UUMC	1	0	0	0	1	0	1	1	0	0	0	1	0	1	{ "Pneumonia": "no", "Interstitial Lung Disease": "no", "Active Tuberculosis": "no", "Pulmonary Edema": "no", "Pleural Effusion": "yes", "Lung Cancer": "no", "Emphysema": "yes" }	{ "Pneumonia": "yes", "Interstitial Lung Disease": "yes", "Active Tuberculosis": "no", "Pulmonary Edema": "no", "Pleural Effusion": "yes", "Lung Cancer": "no", "Emphysema": "yes" }	``` { "Pneumonia": "yes", "Interstitial Lung Disease": "yes", "Active tuberculosis": "no", "Pulmonary Edema": "no", "Pleural Effusion": "yes", "Lung Cancer": "no", "Emphysema": "yes" } ```	yes	yes	no	no	yes	no	yes
X-ray description: nan, X-ray result: Newly developed ill-defined increased opacities in both lower lung zone	UUMC	1	0	0	0	0	0	0	1	0	0	0	0	0	0	{ "Pneumonia": "yes", "Interstitial Lung Disease": "no", "Active Tuberculosis": "no", "Pulmonary Edema": "no", "Pleural Effusion": "no", "Lung Cancer": "no", "Emphysema": "no" }	{ "Pneumonia": "yes", "Interstitial Lung Disease": "no", "Active Tuberculosis": "no", "Pulmonary Edema": "no", "Pleural Effusion": "no", "Lung Cancer": "no", "Emphysema": "no" }	{ "Pneumonia": "no", "Interstitial Lung Disease": "no", "Active Tuberculosis": "no", "Pulmonary Edema": "no", "Pleural Effusion": "no", "Lung Cancer": "no", "Emphysema": "no" }	yes	no	no	no	no	no	no
X-ray description: nan, X-ray result: Diffuse extensive consolidation in both lungs. -> slightly resolving	UUMC	1	0	0	1	0	0	0	1	0	0	0	0	0	0	{ "Pneumonia": "yes", "Interstitial Lung Disease": "no", "Active Tuberculosis": "no", "Pulmonary Edema": "no", "Pleural Effusion": "no", "Lung Cancer": "no", "Emphysema": "no" }	{ "Pneumonia": "yes", "Interstitial Lung Disease": "no", "Active Tuberculosis": "no", "Pulmonary Edema": "no", "Pleural Effusion": "no", "Lung Cancer": "no", "Emphysema": "no" }	{ "Pneumonia": "yes", "Interstitial Lung Disease": "no", "Active Tuberculosis": "no", "Pulmonary Edema": "no", "Pleural Effusion": "no", "Lung Cancer": "no", "Emphysema": "no" }	yes	no	no	no	no	no	no
X-ray description: Chest PA (AP) Diffuse ill-defined heterogeneous confluent both perihilar opacities. , X-ray result: nan	UUMC	1	0	0	0	0	0	0	1	0	0	0	0	0	0	{ "Pneumonia": "yes", "Interstitial Lung Disease": "no", "Active Tuberculosis": "no", "Pulmonary Edema": "no", "Pleural Effusion": "no", "Lung Cancer": "no", "Emphysema": "no" }	{ "Pneumonia": "yes", "Interstitial Lung Disease": "no", "Active Tuberculosis": "no", "Pulmonary Edema": "no", "Pleural Effusion": "no", "Lung Cancer": "no", "Emphysema": "no" }	The provided text does not contain any information about diseases, so I cannot extract the requested data.	yes	no	no	no	no	no	no
X-ray description: Chest PA (AP) Diffuse emphysema. Diffuse bronchiectases with peribronchial cuffings in both lungs. , X-ray result: nan	UUMC	1	0	0	0	0	0	1	1	0	0	0	0	0	1	{ "Pneumonia": "no", "Interstitial Lung Disease": "no", "Active Tuberculosis": "no", "Pulmonary Edema": "no", "Pleural Effusion": "no", "Lung Cancer": "no", "Emphysema": "yes" }	{ "Pneumonia": "no", "Interstitial Lung Disease": "no", "Active Tuberculosis": "no", "Pulmonary Edema": "no", "Pleural Effusion": "no", "Lung Cancer": "no", "Emphysema": "yes" }	``` { "Pneumonia": "no", "Interstitial Lung Disease": "no", "Active Tuberculosis": "no", "Pulmonary Edema": "no", "Pleural Effusion": "no", "Lung Cancer": "no", "Emphysema": "yes" } ```	no	no	no	no	no	no	yes
X-ray description: Chest PA (AP) S/P left lower lobe lobectomy. Left pleural adhesion. Subsegmental atelectases in left lower lung zone. S/P ERBD. , X-ray result: S/P left lower lobe lobectomy. Left pleural adhesion. Bronchiectases with peribronchial cuffings in left lower lung. S/P ERBDs. Abdominal distension with ascites.	UUMC	0	0	0	0	0	0	0	0	0	0	0	0	0	0	{ "Pneumonia": "no", "Interstitial Lung Disease": "no", "Active Tuberculosis": "no", "Pulmonary Edema": "no", "Pleural Effusion": "no", "Lung Cancer": "no", "Emphysema": "no" }	{ "Pneumonia": "no", "Interstitial Lung Disease": "no", "Active Tuberculosis": "no", "Pulmonary Edema": "no", "Pleural Effusion": "no", "Lung Cancer": "no", "Emphysema": "no" }	{ "Pneumonia": "no", "Interstitial Lung Disease": "no", "Active Tuberculosis": "no", "Pulmonary Edema": "no", "Pleural Effusion": "no", "Lung Cancer": "no", "Emphysema": "no" }	no	no	no	no	no	no	no
X-ray description: Chest PA (AP) Diffuse severely increased uneven reticular interstitial markings. Diffuse ill-defined heterogeneous confluent hazed opacities in both lungs. , X-ray result: Diffuse consolidation & GGO in both lungs. -> slightly resolving. Diffuse severely increased uneven reticulonodular & honycombing interstitial markings in both lower lungs.	UUMC	1	1	0	0	0	0	0	1	1	0	0	0	0	0	{ "Pneumonia": "yes", "Interstitial Lung Disease": "yes", "Active Tuberculosis": "no", "Pulmonary Edema": "no", "Pleural Effusion": "no", "Lung Cancer": "no", "Emphysema": "no" }	{ "Pneumonia": "yes", "Interstitial Lung Disease": "yes", "Active Tuberculosis": "no", "Pulmonary Edema": "no", "Pleural Effusion": "no", "Lung Cancer": "no", "Emphysema": "no" }	``` { "Pneumonia": "yes", "Interstitial Lung Disease": "yes", "Active Tuberculosis": "no", "Pulmonary Edema": "no", "Pleural Effusion": "no", "Lung Cancer": "no", "Emphysema": "no" } ```	yes	yes	no	no	no	no	no
X-ray description: Chest PA (AP) Hypoinflated lungs. Peribronchial cuffings and confluent nodularities in left mid-lower lung. , X-ray result: Peribronchial dense consolidation and confluent nodularities in left mid-lower lung. -> no change	UUMC	1	0	0	0	0	0	0	1	0	0	0	0	0	0	{ "Pneumonia": "no", "Interstitial Lung Disease": "no", "Active Tuberculosis": "no", "Pulmonary Edema": "no", "Pleural Effusion": "no", "Lung Cancer": "no", "Emphysema": "no" }	{ "Pneumonia": "yes", "Interstitial Lung Disease": "no", "Active Tuberculosis": "no", "Pulmonary Edema": "no", "Pleural Effusion": "no", "Lung Cancer": "no", "Emphysema": "no" }	{ "Pneumonia": "yes", "Interstitial Lung Disease": "no", "Active Tuberculosis": "no", "Pulmonary Edema": "no", "Pleural Effusion": "no", "Lung Cancer": "no", "Emphysema": "no" }	yes	no	no	no	no	no	no
X-ray description: nan, X-ray result: Hypoinflated lungs. Diffuse consolidations with increased interstitial opacities in both lungs.	UUMC	1	0	0	0	0	0	0	1	0	0	0	0	0	0	{ "Pneumonia": "yes", "Interstitial Lung Disease": "yes", "Active Tuberculosis": "no", "Pulmonary Edema": "no", "Pleural Effusion": "no", "Lung Cancer": "no", "Emphysema": "no" }	{ "Pneumonia": "yes", "Interstitial Lung Disease": "yes", "Active Tuberculosis": "no", "Pulmonary Edema": "no", "Pleural Effusion": "no", "Lung Cancer": "no", "Emphysema": "no" }	{ "Pneumonia": "yes", "Interstitial Lung Disease": "yes", "Active Tuberculosis": "no", "Pulmonary Edema": "no", "Pleural Effusion": "no", "Lung Cancer": "no", "Emphysema": "no" }	yes	yes	no	no	no	no	no
X-ray description: nan, X-ray result: 1. Slightly aggravation of ill-defined consolidations & nodules in both mid to lower lungs 2. No significant interval change -> Emphysema, both lung	UUMC	1	0	0	0	0	0	1	1	0	0	0	0	0	1	{ "Pneumonia": "no", "Interstitial Lung Disease": "no", "Active Tuberculosis": "no", "Pulmonary Edema": "no", "Pleural Effusion": "no", "Lung Cancer": "no", "Emphysema": "yes" }	{ "Pneumonia": "no", "Interstitial Lung Disease": "no", "Active Tuberculosis": "no", "Pulmonary Edema": "no", "Pleural Effusion": "no", "Lung Cancer": "no", "Emphysema": "yes" }	``` { "Pneumonia": "yes", "Interstitial Lung Disease": "no", "Active Tuberculosis": "no", "Pulmonary Edema": "no", "Pleural Effusion": "no", "Lung Cancer": "no", "Emphysema": "yes" } ```	no	no	no	no	no	no	yes
X-ray description: Chest PA (AP) Diffuse multiple ill-defined heterogeneous confluent nodular opacities in right lung. Bronchiectases with peribronchial cuffings in left mid-lower lung. , X-ray result: No significant interval change 1. Ill-defined consolidations in both lung 2. Broncheictasis with volume loss in Lt. lower lung zone 3. Lt. pleural effusion	UUMC	0	0	0	0	0	0	0	1	0	0	0	1	0	0	{ "Pneumonia": "yes", "Interstitial Lung Disease": "no", "Active Tuberculosis": "no", "Pulmonary Edema": "no", "Pleural Effusion": "yes", "Lung Cancer": "no", "Emphysema": "no" }	{ "Pneumonia": "yes", "Interstitial Lung Disease": "no", "Active Tuberculosis": "no", "Pulmonary Edema": "no", "Pleural Effusion": "yes", "Lung Cancer": "no", "Emphysema": "no" }	``` { "Pneumonia": "yes", "Interstitial Lung Disease": "no", "Active Tuberculosis": "no", "Pulmonary Edema": "no", "Pleural Effusion": "yes", "Lung Cancer": "no", "Emphysema": "no" } ```	yes	no	no	no	yes	no	no
X-ray description: nan, X-ray result: 1. Increased interstitial markings in Rt. lung 2. Rt. pleural effusion	UUMC	1	0	0	0	1	0	0	1	0	0	0	1	0	0	{ "Pneumonia": "no", "Interstitial Lung Disease": "yes", "Active Tuberculosis": "no", "Pulmonary Edema": "no", "Pleural Effusion": "yes", "Lung Cancer": "no", "Emphysema": "no" }	{ "Pneumonia": "no", "Interstitial Lung Disease": "yes", "Active Tuberculosis": "no", "Pulmonary Edema": "no", "Pleural Effusion": "yes", "Lung Cancer": "no", "Emphysema": "no" }	``` { "Pneumonia": "no", "Interstitial Lung Disease": "yes", "Active Tuberculosis": "no", "Pulmonary Edema": "no", "Pleural Effusion": "yes", "Lung Cancer": "no", "Emphysema": "no" } ```	no	yes	no	no	yes	no	no
X-ray description: Chest PA (AP) Multiple ill-defined nodular opacities in both mid-lower lungs. , X-ray result: No active lung lesion	UUMC	0	0	0	0	0	0	0	0	0	0	0	0	0	0	{ "Pneumonia": "no", "Interstitial Lung Disease": "no", "Active Tuberculosis": "no", "Pulmonary Edema": "no", "Pleural Effusion": "no", "Lung Cancer": "no", "Emphysema": "no" }	{ "Pneumonia": "no", "Interstitial Lung Disease": "no", "Active Tuberculosis": "no", "Pulmonary Edema": "no", "Pleural Effusion": "no", "Lung Cancer": "no", "Emphysema": "no" }	{ "Pneumonia": "no", "Interstitial Lung Disease": "no", "Active Tuberculosis": "no", "Pulmonary Edema": "no", "Pleural Effusion": "no", "Lung Cancer": "no", "Emphysema": "no" }	no	no	no	no	no	no	no
X-ray description: Chest PA (AP) S/P right pneumonectomy Focal consolidation and increased interstitial markings in left lower lung zone. -> slightly resolving , X-ray result: nan	UUMC	1	0	0	0	0	0	0	1	0	0	0	0	0	0	{ "Pneumonia": "no", "Interstitial Lung Disease": "yes", "Active Tuberculosis": "no", "Pulmonary Edema": "no", "Pleural Effusion": "no", "Lung Cancer": "no", "Emphysema": "no" }	{ "Pneumonia": "yes", "Interstitial Lung Disease": "yes", "Active Tuberculosis": "no", "Pulmonary Edema": "no", "Pleural Effusion": "no", "Lung Cancer": "no", "Emphysema": "no" }	{ "Pneumonia": "yes", "Interstitial Lung Disease": "yes", "Active Tuberculosis": "no", "Pulmonary Edema": "no", "Pleural Effusion": "no", "Lung Cancer": "no", "Emphysema": "no" }	yes	yes	no	no	no	no	no
X-ray description: Chest PA (AP) Hypoinflated lungs. Diffuse subsegmental atelectases. , X-ray result: Diffuse increased interstitial opacities in both lungs. Subsegmental atelectasis in both lower lungs. Right pleural adhesion.	UUMC	0	0	0	0	0	0	0	0	0	0	0	0	0	0	{ "Pneumonia": "no", "Interstitial Lung Disease": "yes", "Active Tuberculosis": "no", "Pulmonary Edema": "no", "Pleural Effusion": "no", "Lung Cancer": "no", "Emphysema": "no" }	{ "Pneumonia": "no", "Interstitial Lung Disease": "yes", "Active Tuberculosis": "no", "Pulmonary Edema": "no", "Pleural Effusion": "no", "Lung Cancer": "no", "Emphysema": "no" }	``` { "Pneumonia": "no", "Interstitial Lung Disease": "yes", "Active Tuberculosis": "no", "Pulmonary Edema": "no", "Pleural Effusion": "no", "Lung Cancer": "no", "Emphysema": "no" } ```	no	yes	no	no	no	no	no
X-ray description: CHEST PA (AP) Hypoinflated lungs. Underlying left pleural effusion. Diffuse subsegmental atelectases. S/P VP shunt., X-ray result: S/P pigtail catheter insertion, left Diffuse consolidation in both lungs. Underlying left pleural effusion. -> increased amount of effusion Atelectases of LLLL. S/P VP shunt.	UUMC	1	0	0	0	0	0	0	1	0	0	0	1	0	0	{ "Pneumonia": "yes", "Interstitial Lung Disease": "no", "Active Tuberculosis": "no", "Pulmonary Edema": "no", "Pleural Effusion": "yes", "Lung Cancer": "no", "Emphysema": "no" }	{ "Pneumonia": "yes", "Interstitial Lung Disease": "no", "Active Tuberculosis": "no", "Pulmonary Edema": "no", "Pleural Effusion": "yes", "Lung Cancer": "no", "Emphysema": "no" }	``` { "Pneumonia": "yes", "Interstitial Lung Disease": "no", "Active Tuberculosis": "no", "Pulmonary Edema": "no", "Pleural Effusion": "yes", "Lung Cancer": "no", "Emphysema": "no" } ```	yes	no	no	no	yes	no	no
X-ray description: Chest PA (AP) Newly developed focal increased opacitiy with subsegmental atelectasis in right upper lung zone. , X-ray result: nan	UUMC	1	0	0	0	0	0	0	1	0	0	0	0	0	0	{ "Pneumonia": "no", "Interstitial Lung Disease": "no", "Active Tuberculosis": "no", "Pulmonary Edema": "no", "Pleural Effusion": "no", "Lung Cancer": "no", "Emphysema": "no" }	{ "Pneumonia": "yes", "Interstitial Lung Disease": "no", "Active Tuberculosis": "no", "Pulmonary Edema": "no", "Pleural Effusion": "no", "Lung Cancer": "no", "Emphysema": "no" }	The provided text does not contain any information about diseases, so the requested data could not be extracted.	yes	no	no	no	no	no	no
X-ray description: Chest PA (AP) Bronchiectases with peribronchial cuffings in both lower lungs. , X-ray result: nan	UUMC	1	0	0	0	0	0	0	1	0	0	0	0	0	0	{ "Pneumonia": "no", "Interstitial Lung Disease": "yes", "Active Tuberculosis": "no", "Pulmonary Edema": "no", "Pleural Effusion": "no", "Lung Cancer": "no", "Emphysema": "no" }	{ "Pneumonia": "no", "Interstitial Lung Disease": "no", "Active Tuberculosis": "no", "Pulmonary Edema": "no", "Pleural Effusion": "no", "Lung Cancer": "no", "Emphysema": "no" }	{ "Pneumonia": "no", "Interstitial Lung Disease": "no", "Active Tuberculosis": "no", "Pulmonary Edema": "no", "Pleural Effusion": "no", "Lung Cancer": "no", "Emphysema": "no" }	no	no	no	no	no	no	no
X-ray description: Chest PA (AP) Hypoinflated lungs. Bronchiectases with peribronchial cuffings and nodularities in right upper and left lower lungs. Peribronchial cuffings in remaining lungs. , X-ray result: 1. Ill-defined consolidations & nodules in Lt. upper lobe & both lower lobe 2. Bronchiectasis with chronic consolidations, volume loss in Rt. upper lobe -> R/O Longstanding pulmonary tubercu…	UUMC	1	0	1	0	1	0	0	1	0	1	0	1	0	0	{ "Pneumonia": "yes", "Interstitial Lung Disease": "yes", "Active Tuberculosis": "yes", "Pulmonary Edema": "no", "Pleural Effusion": "yes", "Lung Cancer": "no", "Emphysema": "no" }	{ "Pneumonia": "yes", "Interstitial Lung Disease": "no", "Active Tuberculosis": "no", "Pulmonary Edema": "no", "Pleural Effusion": "yes", "Lung Cancer": "no", "Emphysema": "no" }	``` { "Pneumonia": "yes", "Interstitial Lung Disease": "no", "Active Tuberculosis": "yes", "Pulmonary Edema": "no", "Pleural Effusion": "yes", "Lung Cancer": "no", "Emphysema": "no" } ```	yes	no	no	no	yes	no	no
X-ray description: CHEST PA (AP) Diffuse emphysema. Peribronchial cuffings and nodularities in both lower lungs., X-ray result: nan	UUMC	0	0	0	0	0	0	1	0	0	0	0	0	0	1	{ "Pneumonia": "no", "Interstitial Lung Disease": "no", "Active Tuberculosis": "no", "Pulmonary Edema": "no", "Pleural Effusion": "no", "Lung Cancer": "no", "Emphysema": "yes" }	{ "Pneumonia": "no", "Interstitial Lung Disease": "no", "Active Tuberculosis": "no", "Pulmonary Edema": "no", "Pleural Effusion": "no", "Lung Cancer": "no", "Emphysema": "yes" }	``` { "Pneumonia": "no", "Interstitial Lung Disease": "no", "Active Tuberculosis": "no", "Pulmonary Edema": "no", "Pleural Effusion": "no", "Lung Cancer": "no", "Emphysema": "yes" } ```	no	no	no	no	no	no	yes
X-ray description: Chest PA (AP) Diffuse emphysema. , X-ray result: nan	UUMC	0	0	0	0	0	0	1	0	0	0	0	0	0	1	{ "Pneumonia": "no", "Interstitial Lung Disease": "no", "Active Tuberculosis": "no", "Pulmonary Edema": "no", "Pleural Effusion": "no", "Lung Cancer": "no", "Emphysema": "yes" }	{ "Pneumonia": "no", "Interstitial Lung Disease": "no", "Active Tuberculosis": "no", "Pulmonary Edema": "no", "Pleural Effusion": "no", "Lung Cancer": "no", "Emphysema": "yes" }	{ "Pneumonia": "no", "Interstitial Lung Disease": "no", "Active Tuberculosis": "no", "Pulmonary Edema": "no", "Pleural Effusion": "no", "Lung Cancer": "no", "Emphysema": "yes" }	no	no	no	no	no	no	yes
X-ray description: nan, X-ray result: 1. Peribronchial ill-defined consolidations & nodules in both mid-lower lung zone. -> markedly aggravated 2. Subsegmental atelectasis in both lower lungs. 3. Mild right pleural effusion. 4. Emphysma in both lower lung zone	UUMC	1	0	0	0	1	0	1	1	0	0	0	1	0	1	{ "Pneumonia": "no", "Interstitial Lung Disease": "no", "Active Tuberculosis": "no", "Pulmonary Edema": "no", "Pleural Effusion": "yes", "Lung Cancer": "no", "Emphysema": "yes" }	{ "Pneumonia": "yes", "Interstitial Lung Disease": "no", "Active Tuberculosis": "no", "Pulmonary Edema": "no", "Pleural Effusion": "yes", "Lung Cancer": "no", "Emphysema": "yes" }	``` { "Pneumonia": "yes", "Interstitial Lung Disease": "no", "Active Tuberculosis": "no", "Pulmonary Edema": "no", "Pleural Effusion": "yes", "Lung Cancer": "no", "Emphysema": "yes" } ```	yes	no	no	no	yes	no	yes
X-ray description: Chest PA (AP) Inactive retracted fibroscarred, calcified lesions in both upper lungs. Diffuse moderately increased radiating interstitial and vascular markings. Mild cardiomegaly with tortuous aorta. Left pleural adhesion. , X-ray result: nan	UUMC	1	0	2	1	0	0	0	0	0	0	1	0	0	0	{ "Pneumonia": "no", "Interstitial Lung Disease": "yes", "Active Tuberculosis": "no", "Pulmonary Edema": "no", "Pleural Effusion": "no", "Lung Cancer": "no", "Emphysema": "no" }	{ "Pneumonia": "no", "Interstitial Lung Disease": "yes", "Active Tuberculosis": "no", "Pulmonary Edema": "no", "Pleural Effusion": "no", "Lung Cancer": "no", "Emphysema": "no" }	{ "Pneumonia": "no", "Interstitial Lung Disease": "yes", "Active Tuberculosis": "no", "Pulmonary Edema": "no", "Pleural Effusion": "no", "Lung Cancer": "no", "Emphysema": "no" }	no	yes	no	no	no	no	no
X-ray description: nan, X-ray result: Irregular lobulated nodule in left lower lung.	UUMC	0	0	0	0	0	1	0	0	0	0	0	0	1	0	{ "Pneumonia": "no", "Interstitial Lung Disease": "no", "Active Tuberculosis": "no", "Pulmonary Edema": "no", "Pleural Effusion": "no", "Lung Cancer": "yes", "Emphysema": "no" }	{ "Pneumonia": "no", "Interstitial Lung Disease": "no", "Active Tuberculosis": "no", "Pulmonary Edema": "no", "Pleural Effusion": "no", "Lung Cancer": "yes", "Emphysema": "no" }	{ "Pneumonia": "no", "Interstitial Lung Disease": "no", "Active Tuberculosis": "no", "Pulmonary Edema": "no", "Pleural Effusion": "no", "Lung Cancer": "yes", "Emphysema": "no" }	no	no	no	no	no	yes	no
X-ray description: Chest PA (AP) Hypoinflated state. Resolving Rt. lower lobe atelectasis. Diffuse subsegmental atelectases., X-ray result: nan	UUMC	0	0	0	0	0	0	0	0	0	0	0	0	0	0	{ "Pneumonia": "no", "Interstitial Lung Disease": "no", "Active Tuberculosis": "no", "Pulmonary Edema": "no", "Pleural Effusion": "no", "Lung Cancer": "no", "Emphysema": "no" }	{ "Pneumonia": "no", "Interstitial Lung Disease": "no", "Active Tuberculosis": "no", "Pulmonary Edema": "no", "Pleural Effusion": "no", "Lung Cancer": "no", "Emphysema": "no" }	{ "Pneumonia": "no", "Interstitial Lung Disease": "no", "Active Tuberculosis": "no", "Pulmonary Edema": "no", "Pleural Effusion": "no", "Lung Cancer": "no", "Emphysema": "no" }	no	no	no	no	no	no	no
X-ray description: Chest PA (AP) A large ill-defined hazed consolidation in left upper-mid lung. , X-ray result: nan	UUMC	1	0	0	0	0	0	0	1	0	0	0	0	0	0	{ "Pneumonia": "yes", "Interstitial Lung Disease": "no", "Active Tuberculosis": "no", "Pulmonary Edema": "no", "Pleural Effusion": "no", "Lung Cancer": "no", "Emphysema": "no" }	{ "Pneumonia": "yes", "Interstitial Lung Disease": "no", "Active Tuberculosis": "no", "Pulmonary Edema": "no", "Pleural Effusion": "no", "Lung Cancer": "no", "Emphysema": "no" }	{ "Pneumonia": "yes", "Interstitial Lung Disease": "no", "Active Tuberculosis": "no", "Pulmonary Edema": "no", "Pleural Effusion": "no", "Lung Cancer": "no", "Emphysema": "no" }	yes	no	no	no	no	no	no
X-ray description: CHEST PA (AP) 1. decreased size of large lobulated spiculated mass like consolidation in left hilar to perihilar region. - decreased extent of density and size of consolidation around mass. 2. decreased size and extent of several hazed nodules in right upper lung. 3. No interval change of left pleural adhesion. , X-ray result: 1. Slightly extension of ill-defined increased opac…	UUMC	1	0	0	0	0	1	0	1	0	0	0	0	1	0	{ "Pneumonia": "no", "Interstitial Lung Disease": "no", "Active Tuberculosis": "no", "Pulmonary Edema": "no", "Pleural Effusion": "no", "Lung Cancer": "yes", "Emphysema": "no" }	{ "Pneumonia": "no", "Interstitial Lung Disease": "no", "Active Tuberculosis": "no", "Pulmonary Edema": "no", "Pleural Effusion": "no", "Lung Cancer": "yes", "Emphysema": "no" }	``` { "Pneumonia": "yes", "Interstitial Lung Disease": "no", "Active Tuberculosis": "no", "Pulmonary Edema": "no", "Pleural Effusion": "no", "Lung Cancer": "yes", "Emphysema": "no" } ```	no	no	no	no	no	yes	no
X-ray description: nan, X-ray result: 1. Ill-defined consolidations in Rt. upper lung zone 2. Focal consolidations in both lower lung zone 3. Reticulonodular opacities in both lower lung zone	UUMC	1	1	0	0	0	0	0	1	0	0	0	0	0	0	{ "Pneumonia": "yes", "Interstitial Lung Disease": "yes", "Active Tuberculosis": "no", "Pulmonary Edema": "no", "Pleural Effusion": "no", "Lung Cancer": "no", "Emphysema": "no" }	{ "Pneumonia": "yes", "Interstitial Lung Disease": "yes", "Active Tuberculosis": "no", "Pulmonary Edema": "no", "Pleural Effusion": "no", "Lung Cancer": "no", "Emphysema": "no" }	``` { "Pneumonia": "yes", "Interstitial Lung Disease": "yes", "Active Tuberculosis": "no", "Pulmonary Edema": "no", "Pleural Effusion": "no", "Lung Cancer": "no", "Emphysema": "no" } ```	yes	yes	no	no	no	no	no
X-ray description: CHEST PA (AP) Hypoinflated lungs. Diffuse severely increased radiating reticular interstitial markings. Diffuse ill-defined heterogeneous confluent opacites in both lungs. Chronic stable right pleural adhesion and thickening. S/P median sternotomy., X-ray result: S/P median sternotomy. Diffuse severely increased radiating reticular interstitial markings. Diffuse ill-defined het…	UUMC	1	1	0	0	0	0	0	0	0	0	0	0	0	0	{ "Pneumonia": "no", "Interstitial Lung Disease": "yes", "Active Tuberculosis": "no", "Pulmonary Edema": "no", "Pleural Effusion": "no", "Lung Cancer": "no", "Emphysema": "no" }	{ "Pneumonia": "yes", "Interstitial Lung Disease": "yes", "Active Tuberculosis": "no", "Pulmonary Edema": "no", "Pleural Effusion": "no", "Lung Cancer": "no", "Emphysema": "no" }	``` { "Pneumonia": "yes", "Interstitial Lung Disease": "yes", "Active Tuberculosis": "no", "Pulmonary Edema": "no", "Pleural Effusion": "yes", "Lung Cancer": "no", "Emphysema": "no" } ```	yes	yes	no	no	no	no	no
X-ray description: Chest PA (AP) Numerous ill-defined noodules and diffuse bronchiectasis in both lungs. -> extension Ovoid calcified nodule in left lower lung zone. Bilateral lower pleural thickening. , X-ray result: nan	UUMC	0	0	0	0	0	0	0	0	0	0	0	0	0	0	{ "Pneumonia": "no", "Interstitial Lung Disease": "yes", "Active Tuberculosis": "no", "Pulmonary Edema": "no", "Pleural Effusion": "yes", "Lung Cancer": "no", "Emphysema": "no" }	{ "Pneumonia": "no", "Interstitial Lung Disease": "yes", "Active Tuberculosis": "no", "Pulmonary Edema": "no", "Pleural Effusion": "no", "Lung Cancer": "no", "Emphysema": "no" }	{ "Pneumonia": "no", "Interstitial Lung Disease": "no", "Active Tuberculosis": "no", "Pulmonary Edema": "no", "Pleural Effusion": "yes", "Lung Cancer": "no", "Emphysema": "no" }	no	yes	no	no	no	no	no
X-ray description: nan, X-ray result: 1. New developed large amount of Rt. pneumothorax -> Nearly absorption after chest tube insertion in Rt. hemithorax 2. No significant interval change -> Consolidative mass in Rt. middle lung zone	UUMC	0	0	0	0	0	1	0	0	0	0	0	0	1	0	{ "Pneumonia": "no", "Interstitial Lung Disease": "no", "Active Tuberculosis": "no", "Pulmonary Edema": "no", "Pleural Effusion": "no", "Lung Cancer": "no", "Emphysema": "no" }	{ "Pneumonia": "no", "Interstitial Lung Disease": "no", "Active Tuberculosis": "no", "Pulmonary Edema": "no", "Pleural Effusion": "no", "Lung Cancer": "yes", "Emphysema": "no" }	{ "Pneumonia": "no", "Interstitial Lung Disease": "no", "Active Tuberculosis": "no", "Pulmonary Edema": "no", "Pleural Effusion": "yes", "Lung Cancer": "no", "Emphysema": "no" }	no	no	no	no	no	yes	no
X-ray description: nan, X-ray result: 1. Newly devleoped Rt. hydropneumothorax after PCNA 2. No significant interval change -> Consolidative masses in Rt. mid to lower lung zone	UUMC	1	0	0	0	0	0	0	0	0	0	0	0	1	0	{ "Pneumonia": "no", "Interstitial Lung Disease": "no", "Active Tuberculosis": "no", "Pulmonary Edema": "no", "Pleural Effusion": "yes", "Lung Cancer": "no", "Emphysema": "no" }	{ "Pneumonia": "no", "Interstitial Lung Disease": "no", "Active Tuberculosis": "no", "Pulmonary Edema": "no", "Pleural Effusion": "yes", "Lung Cancer": "no", "Emphysema": "no" }	{ "Pneumonia": "no", "Interstitial Lung Disease": "no", "Active Tuberculosis": "no", "Pulmonary Edema": "no", "Pleural Effusion": "yes", "Lung Cancer": "no", "Emphysema": "no" }	no	no	no	no	yes	no	no
X-ray description: nan, X-ray result: 1. Newly developed & extension of ill-defined increased opacities in Rt. lung 2. No significant interval change -> Irregular shaped focal consolidation in Rt. middle lung zone	UUMC	1	0	0	0	0	0	0	1	0	0	0	0	0	0	{ "Pneumonia": "yes", "Interstitial Lung Disease": "no", "Active Tuberculosis": "no", "Pulmonary Edema": "no", "Pleural Effusion": "no", "Lung Cancer": "no", "Emphysema": "no" }	{ "Pneumonia": "yes", "Interstitial Lung Disease": "no", "Active Tuberculosis": "no", "Pulmonary Edema": "no", "Pleural Effusion": "no", "Lung Cancer": "no", "Emphysema": "no" }	{ "Pneumonia": "yes", "Interstitial Lung Disease": "no", "Active Tuberculosis": "no", "Pulmonary Edema": "no", "Pleural Effusion": "no", "Lung Cancer": "no", "Emphysema": "no" }	yes	no	no	no	no	no	no
X-ray description: Chest PA (AP) Diffuse emphysema. Fine reticulonodular opacities in left mid-lower lung. , X-ray result: Fine reticulonodular opacities in both mid-lower lung zones -> Progressive aggravation -> R/O interstitial lung disease Underlying emphysema	UUMC	1	1	0	0	0	0	1	0	1	0	0	0	0	1	{ "Pneumonia": "no", "Interstitial Lung Disease": "yes", "Active Tuberculosis": "no", "Pulmonary Edema": "no", "Pleural Effusion": "no", "Lung Cancer": "no", "Emphysema": "yes" }	{ "Pneumonia": "no", "Interstitial Lung Disease": "yes", "Active Tuberculosis": "no", "Pulmonary Edema": "no", "Pleural Effusion": "no", "Lung Cancer": "no", "Emphysema": "yes" }	``` { "Pneumonia": "no", "Interstitial Lung Disease": "yes", "Active Tuberculosis": "no", "Pulmonary Edema": "no", "Pleural Effusion": "no", "Lung Cancer": "no", "Emphysema": "yes" } ```	no	yes	no	no	no	no	yes
X-ray description: Chest PA (AP) Hypoinflated lungs. Elevated left hemidiaphragm. Diffuse peribronchial cuffings and nodularities in left lung. , X-ray result: Consolidation with atelectasis in LLL. -> no change Left pleural effusion.	UUMC	1	0	0	0	1	0	0	1	0	0	0	1	0	0	{ "Pneumonia": "no", "Interstitial Lung Disease": "no", "Active Tuberculosis": "no", "Pulmonary Edema": "no", "Pleural Effusion": "yes", "Lung Cancer": "no", "Emphysema": "no" }	{ "Pneumonia": "yes", "Interstitial Lung Disease": "no", "Active Tuberculosis": "no", "Pulmonary Edema": "no", "Pleural Effusion": "yes", "Lung Cancer": "no", "Emphysema": "no" }	``` { "Pneumonia": "yes", "Interstitial Lung Disease": "no", "Active Tuberculosis": "no", "Pulmonary Edema": "no", "Pleural Effusion": "yes", "Lung Cancer": "no", "Emphysema": "no" } ```	yes	no	no	no	yes	no	no
X-ray description: Chest PA (AP) Peribronchial cuffings and nodularities in left lower lung. Mild left pleural effusion. , X-ray result: nan	UUMC	1	0	0	0	1	0	0	1	0	0	0	1	0	0	{ "Pneumonia": "no", "Interstitial Lung Disease": "no", "Active Tuberculosis": "no", "Pulmonary Edema": "no", "Pleural Effusion": "yes", "Lung Cancer": "no", "Emphysema": "no" }	{ "Pneumonia": "no", "Interstitial Lung Disease": "no", "Active Tuberculosis": "no", "Pulmonary Edema": "no", "Pleural Effusion": "yes", "Lung Cancer": "no", "Emphysema": "no" }	``` { "Pneumonia": "no", "Interstitial Lung Disease": "no", "Active Tuberculosis": "no", "Pulmonary Edema": "no", "Pleural Effusion": "yes", "Lung Cancer": "no", "Emphysema": "no" } ```	no	no	no	no	yes	no	no
X-ray description: nan, X-ray result: A subsegmental consolidation in left lower lateral lung. Left pleural effusion. -> improving	UUMC	1	0	0	0	1	0	0	1	0	0	0	1	0	0	{ "Pneumonia": "yes", "Interstitial Lung Disease": "no", "Active Tuberculosis": "no", "Pulmonary Edema": "no", "Pleural Effusion": "yes", "Lung Cancer": "no", "Emphysema": "no" }	{ "Pneumonia": "yes", "Interstitial Lung Disease": "no", "Active Tuberculosis": "no", "Pulmonary Edema": "no", "Pleural Effusion": "yes", "Lung Cancer": "no", "Emphysema": "no" }	``` { "Pneumonia": "yes", "Interstitial Lung Disease": "no", "Active Tuberculosis": "no", "Pulmonary Edema": "no", "Pleural Effusion": "yes", "Lung Cancer": "no", "Emphysema": "no" } ```	yes	no	no	no	yes	no	no
X-ray description: nan, X-ray result: Newly developed ill-defined increased opacities in both lung -> R/O Pleural effusion	UUMC	1	0	0	0	1	0	0	0	0	0	0	1	0	0	{ "Pneumonia": "no", "Interstitial Lung Disease": "no", "Active Tuberculosis": "no", "Pulmonary Edema": "no", "Pleural Effusion": "yes", "Lung Cancer": "no", "Emphysema": "no" }	{ "Pneumonia": "no", "Interstitial Lung Disease": "no", "Active Tuberculosis": "no", "Pulmonary Edema": "no", "Pleural Effusion": "yes", "Lung Cancer": "no", "Emphysema": "no" }	{ "Pneumonia": "no", "Interstitial Lung Disease": "no", "Active Tuberculosis": "no", "Pulmonary Edema": "no", "Pleural Effusion": "yes", "Lung Cancer": "no", "Emphysema": "no" }	no	no	no	no	yes	no	no
X-ray description: Chest PA (AP) Hypoinflated lungs. Diffuse severely increased uneven fine reticular interstitial markings. Diffuse ill-defined heterogeneous confluent opacities in both lungs. , X-ray result: nan	UUMC	1	1	0	0	0	0	0	0	1	0	0	0	0	0	{ "Pneumonia": "no", "Interstitial Lung Disease": "yes", "Active Tuberculosis": "no", "Pulmonary Edema": "no", "Pleural Effusion": "no", "Lung Cancer": "no", "Emphysema": "no" }	{ "Pneumonia": "yes", "Interstitial Lung Disease": "yes", "Active Tuberculosis": "no", "Pulmonary Edema": "no", "Pleural Effusion": "no", "Lung Cancer": "no", "Emphysema": "no" }	{ "Pneumonia": "yes", "Interstitial Lung Disease": "yes", "Active Tuberculosis": "no", "Pulmonary Edema": "no", "Pleural Effusion": "no", "Lung Cancer": "no", "Emphysema": "no" }	yes	yes	no	no	no	no	no
X-ray description: Chest PA (AP) Inactive retracted fibroscarred lesions in both upper lungs. Diffuse emphsyema. Bronchiectases with peribronchial cuffings and nodularities in both mid-lower lungs. , X-ray result: Inactive retracted fibroscarred lesions in both upper lungs. Diffuse emphsyema. Diffuse consolidation and ill-defined nodules in both lungs. -> slightly resolving (esp, LLL consolidatio…	UUMC	0	0	2	0	0	0	1	1	0	0	0	0	0	1	{ "Pneumonia": "no", "Interstitial Lung Disease": "no", "Active Tuberculosis": "no", "Pulmonary Edema": "no", "Pleural Effusion": "no", "Lung Cancer": "no", "Emphysema": "yes" }	{ "Pneumonia": "no", "Interstitial Lung Disease": "yes", "Active Tuberculosis": "no", "Pulmonary Edema": "no", "Pleural Effusion": "no", "Lung Cancer": "no", "Emphysema": "yes" }	``` { "Pneumonia": "yes", "Interstitial Lung Disease": "no", "Active Tuberculosis": "no", "Pulmonary Edema": "no", "Pleural Effusion": "no", "Lung Cancer": "no", "Emphysema": "yes" } ```	no	yes	no	no	no	no	yes
X-ray description: Chest PA (AP) Mildly increased interstitial opacity in left lower lung zone. Mild cardiomegaly. , X-ray result: nan	UUMC	1	0	0	0	0	0	0	1	0	0	0	0	0	0	{ "Pneumonia": "no", "Interstitial Lung Disease": "yes", "Active Tuberculosis": "no", "Pulmonary Edema": "no", "Pleural Effusion": "no", "Lung Cancer": "no", "Emphysema": "no" }	{ "Pneumonia": "no", "Interstitial Lung Disease": "yes", "Active Tuberculosis": "no", "Pulmonary Edema": "no", "Pleural Effusion": "no", "Lung Cancer": "no", "Emphysema": "no" }	{ "Pneumonia": "no", "Interstitial Lung Disease": "yes", "Active Tuberculosis": "no", "Pulmonary Edema": "no", "Pleural Effusion": "no", "Lung Cancer": "no", "Emphysema": "no" }	no	yes	no	no	no	no	no
X-ray description: nan, X-ray result: Consolidation in right upper lung. -> resolving Old fracture of right 7th rib.	UUMC	1	0	0	0	0	0	0	1	0	0	0	0	0	0	{ "Pneumonia": "yes", "Interstitial Lung Disease": "no", "Active Tuberculosis": "no", "Pulmonary Edema": "no", "Pleural Effusion": "no", "Lung Cancer": "no", "Emphysema": "no" }	{ "Pneumonia": "yes", "Interstitial Lung Disease": "no", "Active Tuberculosis": "no", "Pulmonary Edema": "no", "Pleural Effusion": "no", "Lung Cancer": "no", "Emphysema": "no" }	{ "Pneumonia": "yes", "Interstitial Lung Disease": "no", "Active Tuberculosis": "no", "Pulmonary Edema": "no", "Pleural Effusion": "no", "Lung Cancer": "no", "Emphysema": "no" }	yes	no	no	no	no	no	no
X-ray description: Chest PA (AP) Segmental consolidation with partial collapse in left lower lung. , X-ray result: nan	UUMC	1	0	0	0	0	0	0	1	0	0	0	0	0	0	{ "Pneumonia": "yes", "Interstitial Lung Disease": "no", "Active Tuberculosis": "no", "Pulmonary Edema": "no", "Pleural Effusion": "no", "Lung Cancer": "no", "Emphysema": "no" }	{ "Pneumonia": "yes", "Interstitial Lung Disease": "no", "Active Tuberculosis": "no", "Pulmonary Edema": "no", "Pleural Effusion": "no", "Lung Cancer": "no", "Emphysema": "no" }	{ "Pneumonia": "yes", "Interstitial Lung Disease": "no", "Active Tuberculosis": "no", "Pulmonary Edema": "no", "Pleural Effusion": "no", "Lung Cancer": "no", "Emphysema": "no" }	yes	no	no	no	no	no	no
X-ray description: Chest PA (AP) Diffuse heterogeneous emphysema in both lungs. A medium stable retracted spiculated nodule in left suprahilar lung. , X-ray result: nan	UUMC	0	0	0	0	0	1	1	0	0	0	0	0	1	1	{ "Pneumonia": "no", "Interstitial Lung Disease": "no", "Active Tuberculosis": "no", "Pulmonary Edema": "no", "Pleural Effusion": "no", "Lung Cancer": "yes", "Emphysema": "yes" }	{ "Pneumonia": "no", "Interstitial Lung Disease": "no", "Active Tuberculosis": "no", "Pulmonary Edema": "no", "Pleural Effusion": "no", "Lung Cancer": "yes", "Emphysema": "yes" }	``` { "Pneumonia": "no", "Interstitial Lung Disease": "no", "Active Tuberculosis": "no", "Pulmonary Edema": "no", "Pleural Effusion": "no", "Lung Cancer": "yes", "Emphysema": "yes" } ```	no	no	no	no	no	yes	yes
X-ray description: Chest PA (AP) Unremarkable finding. , X-ray result: 1. Bilateral pleural effusion. -> increased amount of right pleural effusion 2. Irregular dense consolidations with parenchymal distortion in Rt. upper & middle lobe subpleural portion. 3. Passive atelectasis in both lower lungs.	UUMC	1	0	0	0	1	0	0	1	0	0	0	1	0	0	{ "Pneumonia": "no", "Interstitial Lung Disease": "no", "Active Tuberculosis": "no", "Pulmonary Edema": "no", "Pleural Effusion": "yes", "Lung Cancer": "no", "Emphysema": "no" }	{ "Pneumonia": "yes", "Interstitial Lung Disease": "no", "Active Tuberculosis": "no", "Pulmonary Edema": "no", "Pleural Effusion": "yes", "Lung Cancer": "no", "Emphysema": "no" }	``` { "Pneumonia": "yes", "Interstitial Lung Disease": "no", "Active Tuberculosis": "no", "Pulmonary Edema": "no", "Pleural Effusion": "yes", "Lung Cancer": "no", "Emphysema": "no" } ```	yes	no	no	no	yes	no	no
X-ray description: Chest PA (AP) Multiple small to huge cavitary lesions in right lung. Bronchiectases with peribronchial cuffings in right upper and lower lung zones. Diffuse emphysema. A medium pleural-based nodule in left upper lung. , X-ray result: nan	UUMC	0	0	1	0	0	0	1	0	0	1	0	0	0	1	{ "Pneumonia": "no", "Interstitial Lung Disease": "no", "Active Tuberculosis": "no", "Pulmonary Edema": "no", "Pleural Effusion": "no", "Lung Cancer": "yes", "Emphysema": "yes" }	{ "Pneumonia": "no", "Interstitial Lung Disease": "no", "Active Tuberculosis": "yes", "Pulmonary Edema": "no", "Pleural Effusion": "no", "Lung Cancer": "yes", "Emphysema": "yes" }	``` { "Pneumonia": "no", "Interstitial Lung Disease": "no", "Active Tuberculosis": "no", "Pulmonary Edema": "no", "Pleural Effusion": "no", "Lung Cancer": "yes", "Emphysema": "yes" } ```	no	no	yes	no	no	yes	yes
X-ray description: CHEST PA (AP) Hypoinflated lungs. Diffuse severely increased radiating interstitial markings. Mild cardiomegaly with tortuous aorta. Underlying right pleural effusion with intrafissural fluid. , X-ray result: Mild cardiomegaly. Left pleural adhesion.	UUMC	0	1	0	0	1	0	0	0	0	0	1	1	0	0	{ "Pneumonia": "no", "Interstitial Lung Disease": "yes", "Active Tuberculosis": "no", "Pulmonary Edema": "no", "Pleural Effusion": "yes", "Lung Cancer": "no", "Emphysema": "no" }	{ "Pneumonia": "no", "Interstitial Lung Disease": "yes", "Active Tuberculosis": "no", "Pulmonary Edema": "no", "Pleural Effusion": "yes", "Lung Cancer": "no", "Emphysema": "no" }	{ "Pneumonia": "no", "Interstitial Lung Disease": "yes", "Active Tuberculosis": "no", "Pulmonary Edema": "no", "Pleural Effusion": "yes", "Lung Cancer": "no", "Emphysema": "no" }	no	yes	no	no	yes	no	no
X-ray description: nan, X-ray result: Dense consolidation with confluent nodular opacities in right lower lobe. -=> extension	UUMC	1	0	0	0	0	0	0	1	0	0	0	0	0	0	{ "Pneumonia": "yes", "Interstitial Lung Disease": "no", "Active Tuberculosis": "no", "Pulmonary Edema": "no", "Pleural Effusion": "no", "Lung Cancer": "no", "Emphysema": "no" }	{ "Pneumonia": "yes", "Interstitial Lung Disease": "no", "Active Tuberculosis": "no", "Pulmonary Edema": "no", "Pleural Effusion": "no", "Lung Cancer": "no", "Emphysema": "no" }	{ "Pneumonia": "yes", "Interstitial Lung Disease": "no", "Active Tuberculosis": "no", "Pulmonary Edema": "no", "Pleural Effusion": "no", "Lung Cancer": "no", "Emphysema": "no" }	yes	no	no	no	no	no	no
X-ray description: Chest PA (AP) Diffuse emphysema. , X-ray result: nan	UUMC	0	0	0	0	0	0	1	0	0	0	0	0	0	1	{ "Pneumonia": "no", "Interstitial Lung Disease": "no", "Active Tuberculosis": "no", "Pulmonary Edema": "no", "Pleural Effusion": "no", "Lung Cancer": "no", "Emphysema": "yes" }	{ "Pneumonia": "no", "Interstitial Lung Disease": "no", "Active Tuberculosis": "no", "Pulmonary Edema": "no", "Pleural Effusion": "no", "Lung Cancer": "no", "Emphysema": "yes" }	{ "Pneumonia": "no", "Interstitial Lung Disease": "no", "Active Tuberculosis": "no", "Pulmonary Edema": "no", "Pleural Effusion": "no", "Lung Cancer": "no", "Emphysema": "yes" }	no	no	no	no	no	no	yes
X-ray description: Chest PA (AP) Newly developed right pneumothorax. -> resolving state following drainage catheter insertion Diffuse consolidation and extensive reticulonodular opacities in both lungs., X-ray result: nan	UUMC	0	1	0	0	0	0	0	1	0	0	0	0	0	0	{ "Pneumonia": "no", "Interstitial Lung Disease": "yes", "Active Tuberculosis": "no", "Pulmonary Edema": "no", "Pleural Effusion": "no", "Lung Cancer": "no", "Emphysema": "no" }	{ "Pneumonia": "no", "Interstitial Lung Disease": "yes", "Active Tuberculosis": "no", "Pulmonary Edema": "no", "Pleural Effusion": "no", "Lung Cancer": "no", "Emphysema": "no" }	{ "Pneumonia": "yes", "Interstitial Lung Disease": "yes", "Active Tuberculosis": "no", "Pulmonary Edema": "no", "Pleural Effusion": "no", "Lung Cancer": "no", "Emphysema": "no" }	no	yes	no	no	no	no	no
X-ray description: Chest PA (AP) Total obliteration of left hemithorax. Diffuse peribronchial cuffings and nodularities in right lung. , X-ray result: Total obliteration of left hemithorax. -> improving Diffuse peribronchial cuffings and nodularities in right lung. -> improving	UUMC	1	0	0	0	0	0	0	1	0	0	0	0	0	0	{ "Pneumonia": "no", "Interstitial Lung Disease": "no", "Active Tuberculosis": "no", "Pulmonary Edema": "no", "Pleural Effusion": "no", "Lung Cancer": "no", "Emphysema": "no" }	{ "Pneumonia": "no", "Interstitial Lung Disease": "no", "Active Tuberculosis": "no", "Pulmonary Edema": "no", "Pleural Effusion": "yes", "Lung Cancer": "no", "Emphysema": "no" }	{ "Pneumonia": "no", "Interstitial Lung Disease": "no", "Active Tuberculosis": "no", "Pulmonary Edema": "no", "Pleural Effusion": "no", "Lung Cancer": "no", "Emphysema": "no" }	no	no	no	no	yes	no	no
X-ray description: nan, X-ray result: Newly developed ill-defined increased opacities in both lower lung zone -> Slightly extension of lesion	UUMC	1	0	0	0	0	0	0	1	0	0	0	0	0	0	{ "Pneumonia": "yes", "Interstitial Lung Disease": "no", "Active Tuberculosis": "no", "Pulmonary Edema": "no", "Pleural Effusion": "no", "Lung Cancer": "no", "Emphysema": "no" }	{ "Pneumonia": "yes", "Interstitial Lung Disease": "no", "Active Tuberculosis": "no", "Pulmonary Edema": "no", "Pleural Effusion": "no", "Lung Cancer": "no", "Emphysema": "no" }	{ "Pneumonia": "yes", "Interstitial Lung Disease": "no", "Active Tuberculosis": "no", "Pulmonary Edema": "no", "Pleural Effusion": "no", "Lung Cancer": "no", "Emphysema": "no" }	yes	no	no	no	no	no	no
X-ray description: Chest PA (AP) Hypoinflated lungs. Elevated right hemidiaphragm. Diffuse subsegmental atelectases. , X-ray result: nan	UUMC	0	0	0	0	0	0	0	0	0	0	0	0	0	0	{ "Pneumonia": "no", "Interstitial Lung Disease": "no", "Active Tuberculosis": "no", "Pulmonary Edema": "no", "Pleural Effusion": "no", "Lung Cancer": "no", "Emphysema": "no" }	{ "Pneumonia": "no", "Interstitial Lung Disease": "no", "Active Tuberculosis": "no", "Pulmonary Edema": "no", "Pleural Effusion": "no", "Lung Cancer": "no", "Emphysema": "no" }	{ "Pneumonia": "no", "Interstitial Lung Disease": "no", "Active Tuberculosis": "no", "Pulmonary Edema": "no", "Pleural Effusion": "no", "Lung Cancer": "no", "Emphysema": "no" }	no	no	no	no	no	no	no
X-ray description: Chest PA (AP) Unremarkable finding. , X-ray result: Diffuse consolidation in bilateral lungs. -> extension Atelectasis of left lower lung. -> improving	UUMC	1	0	0	0	0	0	0	1	0	0	0	0	0	0	{ "Pneumonia": "yes", "Interstitial Lung Disease": "no", "Active Tuberculosis": "no", "Pulmonary Edema": "no", "Pleural Effusion": "no", "Lung Cancer": "no", "Emphysema": "no" }	{ "Pneumonia": "yes", "Interstitial Lung Disease": "no", "Active Tuberculosis": "no", "Pulmonary Edema": "no", "Pleural Effusion": "no", "Lung Cancer": "no", "Emphysema": "no" }	{ "Pneumonia": "yes", "Interstitial Lung Disease": "no", "Active Tuberculosis": "no", "Pulmonary Edema": "no", "Pleural Effusion": "no", "Lung Cancer": "no", "Emphysema": "no" }	yes	no	no	no	no	no	no
X-ray description: nan, X-ray result: Ill-defined increased opacities in Rt. middle lung zone	UUMC	1	0	0	0	0	0	0	1	0	0	0	0	0	0	{ "Pneumonia": "no", "Interstitial Lung Disease": "no", "Active Tuberculosis": "no", "Pulmonary Edema": "no", "Pleural Effusion": "no", "Lung Cancer": "no", "Emphysema": "no" }	{ "Pneumonia": "yes", "Interstitial Lung Disease": "no", "Active Tuberculosis": "no", "Pulmonary Edema": "no", "Pleural Effusion": "no", "Lung Cancer": "no", "Emphysema": "no" }	{ "Pneumonia": "no", "Interstitial Lung Disease": "no", "Active Tuberculosis": "no", "Pulmonary Edema": "no", "Pleural Effusion": "no", "Lung Cancer": "no", "Emphysema": "no" }	yes	no	no	no	no	no	no
X-ray description: Chest PA (AP) Hypoinflated lungs. Diffuse moderately increased radiating interstitial markings. , X-ray result: Diffuse peribronchial consolidation & Diffuse increased interstitial opacities in both lungs.	UUMC	1	0	0	1	0	0	0	1	0	0	1	0	0	0	{ "Pneumonia": "no", "Interstitial Lung Disease": "yes", "Active Tuberculosis": "no", "Pulmonary Edema": "no", "Pleural Effusion": "no", "Lung Cancer": "no", "Emphysema": "no" }	{ "Pneumonia": "yes", "Interstitial Lung Disease": "yes", "Active Tuberculosis": "no", "Pulmonary Edema": "no", "Pleural Effusion": "no", "Lung Cancer": "no", "Emphysema": "no" }	``` { "Pneumonia": "yes", "Interstitial Lung Disease": "yes", "Active Tuberculosis": "no", "Pulmonary Edema": "no", "Pleural Effusion": "no", "Lung Cancer": "no", "Emphysema": "no" } ```	yes	yes	no	no	no	no	no
X-ray description: Chest PA (AP) Bronchiectases with peribronchial cuffings in right whole and left lower lungs; diffuse tiny to small nodulariteis in both lungs. Diffuse emphysema. , X-ray result: Bronchiectases with peribronchial cuffings in right whole and left lower lungs; diffuse tiny to small nodulariteis in both lungs. -> aggravated consolidation in right lung. Right pleural effusion. -> i…	UUMC	1	0	1	0	1	0	1	1	0	0	0	1	0	1	{ "Pneumonia": "no", "Interstitial Lung Disease": "no", "Active Tuberculosis": "no", "Pulmonary Edema": "no", "Pleural Effusion": "yes", "Lung Cancer": "no", "Emphysema": "yes" }	{ "Pneumonia": "yes", "Interstitial Lung Disease": "no", "Active Tuberculosis": "yes", "Pulmonary Edema": "no", "Pleural Effusion": "yes", "Lung Cancer": "no", "Emphysema": "yes" }	``` { "Pneumonia": "yes", "Interstitial Lung Disease": "no", "Active Tuberculosis": "no", "Pulmonary Edema": "yes", "Pleural Effusion": "yes", "Lung Cancer": "no", "Emphysema": "yes" } ```	yes	no	yes	no	yes	no	yes
X-ray description: Chest PA (AP) Hypoinflated lungs. Diffuse mildly to severely increased uneven fine reticular interstitial markings. , X-ray result: nan	UUMC	0	1	0	0	0	0	0	0	1	0	0	0	0	0	{ "Pneumonia": "no", "Interstitial Lung Disease": "yes", "Active Tuberculosis": "no", "Pulmonary Edema": "no", "Pleural Effusion": "no", "Lung Cancer": "no", "Emphysema": "no" }	{ "Pneumonia": "no", "Interstitial Lung Disease": "yes", "Active Tuberculosis": "no", "Pulmonary Edema": "no", "Pleural Effusion": "no", "Lung Cancer": "no", "Emphysema": "no" }	{ "Pneumonia": "no", "Interstitial Lung Disease": "yes", "Active Tuberculosis": "no", "Pulmonary Edema": "no", "Pleural Effusion": "no", "Lung Cancer": "no", "Emphysema": "no" }	no	yes	no	no	no	no	no
X-ray description: CHEST PA (AP) Inactive retracted fibroscarred lesions in right upper lung. Diffuse emphysema., X-ray result: No significant interval change -> Irregular shaped pumonary nodules with parenchymal distortion in Rt. upper lung zone	UUMC	0	0	2	0	0	0	1	0	0	0	0	0	0	1	{ "Pneumonia": "no", "Interstitial Lung Disease": "no", "Active Tuberculosis": "no", "Pulmonary Edema": "no", "Pleural Effusion": "no", "Lung Cancer": "yes", "Emphysema": "yes" }	{ "Pneumonia": "no", "Interstitial Lung Disease": "no", "Active Tuberculosis": "no", "Pulmonary Edema": "no", "Pleural Effusion": "no", "Lung Cancer": "no", "Emphysema": "yes" }	``` { "Pneumonia": "no", "Interstitial Lung Disease": "no", "Active Tuberculosis": "no", "Pulmonary Edema": "no", "Pleural Effusion": "no", "Lung Cancer": "yes", "Emphysema": "yes" } ```	no	no	no	no	no	no	yes
X-ray description: Chest PA (AP) Hypoinflated lungs. Diffuse severely increased uneven reticular interstitial markings. Mild cardiomegaly with tortuous aorta. , X-ray result: Hypoinflated lungs. Diffuse consolidation with severely increased uneven reticular interstitial markings. -> slightly extension Mild cardiomegaly with tortuous aorta.	UUMC	1	1	0	0	0	0	0	1	1	0	0	0	0	0	{ "Pneumonia": "no", "Interstitial Lung Disease": "yes", "Active Tuberculosis": "no", "Pulmonary Edema": "no", "Pleural Effusion": "no", "Lung Cancer": "no", "Emphysema": "no" }	{ "Pneumonia": "yes", "Interstitial Lung Disease": "yes", "Active Tuberculosis": "no", "Pulmonary Edema": "no", "Pleural Effusion": "no", "Lung Cancer": "no", "Emphysema": "no" }	{ "Pneumonia": "yes", "Interstitial Lung Disease": "yes", "Active Tuberculosis": "no", "Pulmonary Edema": "no", "Pleural Effusion": "no", "Lung Cancer": "no", "Emphysema": "no" }	yes	yes	no	no	no	no	no
X-ray description: Chest PA (AP) Hypoinflated lungs. Diffuse ill-defined heterogeneous confluent dense opacities in both lungs. Underlying both pleural effusion. , X-ray result: Diffuse consolidation in both lungs. -> slightly resolving Underlying both pleural effusion.	UUMC	1	0	0	0	1	0	0	1	0	0	0	1	0	0	{ "Pneumonia": "yes", "Interstitial Lung Disease": "no", "Active Tuberculosis": "no", "Pulmonary Edema": "no", "Pleural Effusion": "yes", "Lung Cancer": "no", "Emphysema": "no" }	{ "Pneumonia": "yes", "Interstitial Lung Disease": "no", "Active Tuberculosis": "no", "Pulmonary Edema": "no", "Pleural Effusion": "yes", "Lung Cancer": "no", "Emphysema": "no" }	``` { "Pneumonia": "yes", "Interstitial Lung Disease": "no", "Active Tuberculosis": "no", "Pulmonary Edema": "no", "Pleural Effusion": "yes", "Lung Cancer": "no", "Emphysema": "no" } ```	yes	no	no	no	yes	no	no
X-ray description: Chest PA (AP) Hypoinflated lungs. Mild both pleural effusion. Diffuse mildly increased radiating interstitial and vascular markings. Peribronchial cuffings in both lower lungs. , X-ray result: Hypoinflated lungs. Partial atelectasis in LLL. Diffuse extensive consolidation. -> extension Both pleural effusion. -> wax and wane	UUMC	1	0	0	1	1	0	0	1	0	0	1	1	0	0	{ "Pneumonia": "yes", "Interstitial Lung Disease": "no", "Active Tuberculosis": "no", "Pulmonary Edema": "no", "Pleural Effusion": "yes", "Lung Cancer": "no", "Emphysema": "no" }	{ "Pneumonia": "yes", "Interstitial Lung Disease": "yes", "Active Tuberculosis": "no", "Pulmonary Edema": "no", "Pleural Effusion": "yes", "Lung Cancer": "no", "Emphysema": "no" }	``` { "Pneumonia": "yes", "Interstitial Lung Disease": "yes", "Active Tuberculosis": "no", "Pulmonary Edema": "no", "Pleural Effusion": "yes", "Lung Cancer": "no", "Emphysema": "no" } ```	yes	yes	no	no	yes	no	no
X-ray description: Chest PA (AP) Lobulated pulmonary nodule in right upper lung zone. -> slowly growing Subsegmental atelectasis in left mid lung zone. Emphysema in both lungs., X-ray result: nan	UUMC	0	0	0	0	0	1	0	0	0	0	0	0	1	1	{ "Pneumonia": "no", "Interstitial Lung Disease": "no", "Active Tuberculosis": "no", "Pulmonary Edema": "no", "Pleural Effusion": "no", "Lung Cancer": "no", "Emphysema": "yes" }	{ "Pneumonia": "no", "Interstitial Lung Disease": "no", "Active Tuberculosis": "no", "Pulmonary Edema": "no", "Pleural Effusion": "no", "Lung Cancer": "yes", "Emphysema": "yes" }	``` { "Pneumonia": "no", "Interstitial Lung Disease": "no", "Active Tuberculosis": "no", "Pulmonary Edema": "no", "Pleural Effusion": "no", "Lung Cancer": "yes", "Emphysema": "yes" } ```	no	no	no	no	no	yes	yes
X-ray description: nan, X-ray result: Newyl developed ill-defined peribronchial consolidation in right lower lung zone. -> slightly resolving on course	UUMC	1	0	0	0	0	0	0	1	0	0	0	0	0	0	{ "Pneumonia": "yes", "Interstitial Lung Disease": "no", "Active Tuberculosis": "no", "Pulmonary Edema": "no", "Pleural Effusion": "no", "Lung Cancer": "no", "Emphysema": "no" }	{ "Pneumonia": "yes", "Interstitial Lung Disease": "no", "Active Tuberculosis": "no", "Pulmonary Edema": "no", "Pleural Effusion": "no", "Lung Cancer": "no", "Emphysema": "no" }	{ "Pneumonia": "yes", "Interstitial Lung Disease": "no", "Active Tuberculosis": "no", "Pulmonary Edema": "no", "Pleural Effusion": "no", "Lung Cancer": "no", "Emphysema": "no" }	yes	no	no	no	no	no	no
X-ray description: Chest PA (AP) Hypoinflated lungs. Diffuse moderately increased radiating interstitial markings. , X-ray result: 1. Diffuse ill-defined centrilobular nodules & consolidative nodules in both lungs. -> slightly resolving state 2. No significant interval change -> Bronchiectasis, both lung	UUMC	0	0	0	1	0	0	0	0	0	0	1	0	0	0	{ "Pneumonia": "no", "Interstitial Lung Disease": "yes", "Active Tuberculosis": "no", "Pulmonary Edema": "no", "Pleural Effusion": "no", "Lung Cancer": "no", "Emphysema": "no" }	{ "Pneumonia": "yes", "Interstitial Lung Disease": "yes", "Active Tuberculosis": "no", "Pulmonary Edema": "no", "Pleural Effusion": "no", "Lung Cancer": "no", "Emphysema": "no" }	{ "Pneumonia": "yes", "Interstitial Lung Disease": "yes", "Active Tuberculosis": "no", "Pulmonary Edema": "no", "Pleural Effusion": "no", "Lung Cancer": "no", "Emphysema": "no" }	yes	yes	no	no	no	no	no
X-ray description: nan, X-ray result: No significant interval change 1. Pulmonary nodule in Lt. middle lung zone 2. Reticulonodular opacities in both lung	UUMC	0	1	0	0	0	1	0	0	1	0	0	0	0	0	{ "Pneumonia": "no", "Interstitial Lung Disease": "no", "Active Tuberculosis": "no", "Pulmonary Edema": "no", "Pleural Effusion": "no", "Lung Cancer": "no", "Emphysema": "no" }	{ "Pneumonia": "no", "Interstitial Lung Disease": "yes", "Active Tuberculosis": "no", "Pulmonary Edema": "no", "Pleural Effusion": "no", "Lung Cancer": "no", "Emphysema": "no" }	{ "Pneumonia": "no", "Interstitial Lung Disease": "no", "Active Tuberculosis": "no", "Pulmonary Edema": "no", "Pleural Effusion": "no", "Lung Cancer": "no", "Emphysema": "no" }	no	yes	no	no	no	no	no
X-ray description: Chest PA (AP) Hypoinflated lungs. Peribronchial cuffings and nodularities in both lower lungs., X-ray result: nan	UUMC	1	0	0	0	0	0	0	1	0	0	0	0	0	0	{ "Pneumonia": "no", "Interstitial Lung Disease": "no", "Active Tuberculosis": "no", "Pulmonary Edema": "no", "Pleural Effusion": "no", "Lung Cancer": "no", "Emphysema": "no" }	{ "Pneumonia": "yes", "Interstitial Lung Disease": "no", "Active Tuberculosis": "no", "Pulmonary Edema": "no", "Pleural Effusion": "no", "Lung Cancer": "no", "Emphysema": "no" }	{ "Pneumonia": "no", "Interstitial Lung Disease": "no", "Active Tuberculosis": "no", "Pulmonary Edema": "no", "Pleural Effusion": "no", "Lung Cancer": "no", "Emphysema": "no" }	yes	no	no	no	no	no	no
X-ray description: Chest PA (AP) Rt. lung에 volume 감소와 cystic parenchymal destruction이 있음. Lt. lung에 불규칙한 모양의 small pulmonary nodule이 소수 있고, 주변으로 cicatricial emphysema가 동반됨. , X-ray result: Aggravation state since last study 1. Cystic parenchymal destruction with volume loss in Rt lung 2. Irregular shaped small pulmonary nodules in Lt. lung 3. Emphysema in Lt. lung	UUMC	0	0	0	0	0	0	1	0	0	0	0	0	0	1	{ "Pneumonia": "no", "Interstitial Lung Disease": "no", "Active Tuberculosis": "no", "Pulmonary Edema": "no", "Pleural Effusion": "no", "Lung Cancer": "no", "Emphysema": "yes" }	{ "Pneumonia": "no", "Interstitial Lung Disease": "no", "Active Tuberculosis": "no", "Pulmonary Edema": "no", "Pleural Effusion": "no", "Lung Cancer": "yes", "Emphysema": "yes" }	``` { "Pneumonia": "no", "Interstitial Lung Disease": "no", "Active Tuberculosis": "no", "Pulmonary Edema": "no", "Pleural Effusion": "no", "Lung Cancer": "no", "Emphysema": "yes" } ```	no	no	no	no	no	yes	yes
X-ray description: nan, X-ray result: 1. Slightly resorption of ill-defined consolidations in both lung subpleural portion 2. No significant interval change -> Reticulonodular opacities in both lung subpleural portion	UUMC	1	1	0	0	0	0	0	1	0	0	0	0	0	0	{ "Pneumonia": "no", "Interstitial Lung Disease": "yes", "Active Tuberculosis": "no", "Pulmonary Edema": "no", "Pleural Effusion": "no", "Lung Cancer": "no", "Emphysema": "no" }	{ "Pneumonia": "yes", "Interstitial Lung Disease": "yes", "Active Tuberculosis": "no", "Pulmonary Edema": "no", "Pleural Effusion": "no", "Lung Cancer": "no", "Emphysema": "no" }	{ "Pneumonia": "no", "Interstitial Lung Disease": "yes", "Active Tuberculosis": "no", "Pulmonary Edema": "no", "Pleural Effusion": "no", "Lung Cancer": "no", "Emphysema": "no" }	yes	yes	no	no	no	no	no
X-ray description: Chest PA (AP) Multiple ill-defined nodularities in right upper lobe. , X-ray result: nan	UUMC	0	0	2	0	0	0	0	0	0	0	0	0	0	0	{ "Pneumonia": "no", "Interstitial Lung Disease": "no", "Active Tuberculosis": "no", "Pulmonary Edema": "no", "Pleural Effusion": "no", "Lung Cancer": "no", "Emphysema": "no" }	{ "Pneumonia": "no", "Interstitial Lung Disease": "no", "Active Tuberculosis": "no", "Pulmonary Edema": "no", "Pleural Effusion": "no", "Lung Cancer": "yes", "Emphysema": "no" }	{ "Pneumonia": "no", "Interstitial Lung Disease": "no", "Active Tuberculosis": "no", "Pulmonary Edema": "no", "Pleural Effusion": "no", "Lung Cancer": "no", "Emphysema": "no" }	no	no	no	no	no	yes	no
X-ray description: Chest PA (AP) Chronic post destructed fibroscarred and cavitary changes in both mid-upper lungs. Multiple small old calcified nodules in right remaining lung. Bronchiectases with peribronchial cuffings in left lower lung. Left pleural adhesion. , X-ray result: nan	UUMC	0	0	1	0	0	0	0	0	0	0	0	0	0	0	{ "Pneumonia": "no", "Interstitial Lung Disease": "yes", "Active Tuberculosis": "no", "Pulmonary Edema": "no", "Pleural Effusion": "no", "Lung Cancer": "no", "Emphysema": "no" }	{ "Pneumonia": "no", "Interstitial Lung Disease": "yes", "Active Tuberculosis": "no", "Pulmonary Edema": "no", "Pleural Effusion": "no", "Lung Cancer": "no", "Emphysema": "no" }	{ "Pneumonia": "no", "Interstitial Lung Disease": "no", "Active Tuberculosis": "no", "Pulmonary Edema": "no", "Pleural Effusion": "no", "Lung Cancer": "no", "Emphysema": "no" }	no	yes	no	no	no	no	no
X-ray description: nan, X-ray result: 1. Slightly regression of ill-defined consolidation in Rt. lower lung zone 2. Nearly absorption of ill-defined increased opacities in both lower lung zone	UUMC	1	0	0	0	0	0	0	1	0	0	0	0	0	0	{ "Pneumonia": "yes", "Interstitial Lung Disease": "no", "Active Tuberculosis": "no", "Pulmonary Edema": "no", "Pleural Effusion": "no", "Lung Cancer": "no", "Emphysema": "no" }	{ "Pneumonia": "yes", "Interstitial Lung Disease": "no", "Active Tuberculosis": "no", "Pulmonary Edema": "no", "Pleural Effusion": "no", "Lung Cancer": "no", "Emphysema": "no" }	{ "Pneumonia": "yes", "Interstitial Lung Disease": "no", "Active Tuberculosis": "no", "Pulmonary Edema": "no", "Pleural Effusion": "no", "Lung Cancer": "no", "Emphysema": "no" }	yes	no	no	no	no	no	no
X-ray description: nan, X-ray result: Peribronchial consolidation with subsegmental atelectasis in both lower lungs. Mild both pleural effusion.	UUMC	1	0	0	0	0	0	0	1	0	0	0	1	0	0	{ "Pneumonia": "yes", "Interstitial Lung Disease": "no", "Active Tuberculosis": "no", "Pulmonary Edema": "no", "Pleural Effusion": "yes", "Lung Cancer": "no", "Emphysema": "no" }	{ "Pneumonia": "yes", "Interstitial Lung Disease": "no", "Active Tuberculosis": "no", "Pulmonary Edema": "no", "Pleural Effusion": "yes", "Lung Cancer": "no", "Emphysema": "no" }	``` { "Pneumonia": "yes", "Interstitial Lung Disease": "no", "Active Tuberculosis": "no", "Pulmonary Edema": "no", "Pleural Effusion": "yes", "Lung Cancer": "no", "Emphysema": "no" } ```	yes	no	no	no	yes	no	no
1. Focal consolidation in LLL --> r/o focal pneumonia 2. Probable old TB sequelae in BUL	eumc	1	0	0	0	0	0	0	1	0	0	0	0	0	0	{ "Pneumonia": "yes", "Interstitial Lung Disease": "no", "Active Tuberculosis": "no", "Pulmonary Edema": "no", "Pleural Effusion": "no", "Lung Cancer": "no", "Emphysema": "no" }	{ "Pneumonia": "yes", "Interstitial Lung Disease": "no", "Active Tuberculosis": "no", "Pulmonary Edema": "no", "Pleural Effusion": "no", "Lung Cancer": "no", "Emphysema": "no" }	``` { "Pneumonia": "yes", "Interstitial Lung Disease": "no", "Active Tuberculosis": "no", "Pulmonary Edema": "no", "Pleural Effusion": "no", "Lung Cancer": "no", "Emphysema": "no" } ```	yes	no	no	no	no	no	no
Cardiomegaly. Pulmonary congestion. R/O Pneumonic infiltration in both lungs	eumc	1	0	0	1	0	0	0	1	0	0	1	0	0	0	{ "Pneumonia": "yes", "Interstitial Lung Disease": "no", "Active Tuberculosis": "no", "Pulmonary Edema": "yes", "Pleural Effusion": "no", "Lung Cancer": "no", "Emphysema": "no" }	{ "Pneumonia": "yes", "Interstitial Lung Disease": "no", "Active Tuberculosis": "no", "Pulmonary Edema": "yes", "Pleural Effusion": "no", "Lung Cancer": "no", "Emphysema": "no" }	``` { "Pneumonia": "yes", "Interstitial Lung Disease": "no", "Active Tuberculosis": "no", "Pulmonary Edema": "yes", "Pleural Effusion": "no", "Lung Cancer": "no", "Emphysema": "no" } ```	yes	no	no	yes	no	no	no
Pulmonary tuberculosis in BUL, inactive. Volume loss of RUL. Pulmonary nodule in RML field. Emphysematous both lungs.	eumc	0	0	0	0	0	0	1	0	0	0	0	0	0	1	{ "Pneumonia": "no", "Interstitial Lung Disease": "no", "Active Tuberculosis": "no", "Pulmonary Edema": "no", "Pleural Effusion": "no", "Lung Cancer": "no", "Emphysema": "yes" }	{ "Pneumonia": "no", "Interstitial Lung Disease": "no", "Active Tuberculosis": "no", "Pulmonary Edema": "no", "Pleural Effusion": "no", "Lung Cancer": "no", "Emphysema": "yes" }	``` { "Pneumonia": "no", "Interstitial Lung Disease": "no", "Active Tuberculosis": "no", "Pulmonary Edema": "no", "Pleural Effusion": "no", "Lung Cancer": "no", "Emphysema": "yes" } ```	no	no	no	no	no	no	yes
Pulmonary nodule in RLL. Emphysematous both lungs.	eumc	0	0	0	0	0	0	1	0	0	0	0	0	0	1	{ "Pneumonia": "no", "Interstitial Lung Disease": "no", "Active Tuberculosis": "no", "Pulmonary Edema": "no", "Pleural Effusion": "no", "Lung Cancer": "no", "Emphysema": "yes" }	{ "Pneumonia": "no", "Interstitial Lung Disease": "no", "Active Tuberculosis": "no", "Pulmonary Edema": "no", "Pleural Effusion": "no", "Lung Cancer": "no", "Emphysema": "yes" }	``` { "Pneumonia": "no", "Interstitial Lung Disease": "no", "Active Tuberculosis": "no", "Pulmonary Edema": "no", "Pleural Effusion": "no", "Lung Cancer": "no", "Emphysema": "yes" } ```	no	no	no	no	no	no	yes
Right pleural effusion	eumc	0	0	0	0	1	0	0	0	0	0	0	1	0	0	{ "Pneumonia": "no", "Interstitial Lung Disease": "no", "Active Tuberculosis": "no", "Pulmonary Edema": "no", "Pleural Effusion": "yes", "Lung Cancer": "no", "Emphysema": "no" }	{ "Pneumonia": "no", "Interstitial Lung Disease": "no", "Active Tuberculosis": "no", "Pulmonary Edema": "no", "Pleural Effusion": "yes", "Lung Cancer": "no", "Emphysema": "no" }	``` { "Pneumonia": "no", "Interstitial Lung Disease": "no", "Active Tuberculosis": "no", "Pulmonary Edema": "no", "Pleural Effusion": "yes", "Lung Cancer": "no", "Emphysema": "no" } ```	no	no	no	no	yes	no	no
s/p PCD insertion, left pleural cavity - decreasing left pleural effusion	eumc	0	0	0	0	1	0	0	0	0	0	0	1	0	0	{ "Pneumonia": "no", "Interstitial Lung Disease": "no", "Active Tuberculosis": "no", "Pulmonary Edema": "no", "Pleural Effusion": "decreasing", "Lung Cancer": "no", "Emphysema": "no" }	{ "Pneumonia": "no", "Interstitial Lung Disease": "no", "Active Tuberculosis": "no", "Pulmonary Edema": "no", "Pleural Effusion": "yes", "Lung Cancer": "no", "Emphysema": "no" }	{ "Pneumonia": "no", "Interstitial Lung Disease": "no", "Active Tuberculosis": "no", "Pulmonary Edema": "no", "Pleural Effusion": "yes", "Lung Cancer": "no", "Emphysema": "no" }	no	no	no	no	yes	no	no
Increased extent of consolidation in LLLz - combined pneumonia and pleural effusion	eumc	1	0	0	0	1	0	0	1	0	0	0	1	0	0	{ "Pneumonia": "yes", "Interstitial Lung Disease": "no", "Active Tuberculosis": "no", "Pulmonary Edema": "no", "Pleural Effusion": "yes", "Lung Cancer": "no", "Emphysema": "no" }	{ "Pneumonia": "yes", "Interstitial Lung Disease": "no", "Active Tuberculosis": "no", "Pulmonary Edema": "no", "Pleural Effusion": "yes", "Lung Cancer": "no", "Emphysema": "no" }	``` { "Pneumonia": "yes", "Interstitial Lung Disease": "no", "Active Tuberculosis": "no", "Pulmonary Edema": "no", "Pleural Effusion": "yes", "Lung Cancer": "no", "Emphysema": "no" } ```	yes	no	no	no	yes	no	no
Interval improvement of pulmonary congestion	eumc	0	0	0	1	0	0	0	0	0	0	1	0	0	0	{ "Pneumonia": "no", "Interstitial Lung Disease": "no", "Active Tuberculosis": "no", "Pulmonary Edema": "no", "Pleural Effusion": "no", "Lung Cancer": "no", "Emphysema": "no" }	{ "Pneumonia": "no", "Interstitial Lung Disease": "no", "Active Tuberculosis": "no", "Pulmonary Edema": "yes", "Pleural Effusion": "no", "Lung Cancer": "no", "Emphysema": "no" }	The provided text does not contain any information about the presence of diseases. Therefore, I cannot extract the requested data.	no	no	no	yes	no	no	no
s/p both PCD insertion 1. Patchy GGO with consolidation in both lungs --> r/o pneumonia 2. Bilateral pleural effusion with pulmonary edema	eumc	1	0	0	1	1	0	0	1	0	0	1	1	0	0	{ "Pneumonia": "yes", "Interstitial Lung Disease": "no", "Active Tuberculosis": "no", "Pulmonary Edema": "yes", "Pleural Effusion": "yes", "Lung Cancer": "no", "Emphysema": "no" }	{ "Pneumonia": "yes", "Interstitial Lung Disease": "no", "Active Tuberculosis": "no", "Pulmonary Edema": "yes", "Pleural Effusion": "yes", "Lung Cancer": "no", "Emphysema": "no" }	``` { "Pneumonia": "yes", "Interstitial Lung Disease": "no", "Active Tuberculosis": "no", "Pulmonary Edema": "yes", "Pleural Effusion": "yes", "Lung Cancer": "no", "Emphysema": "no" } ```	yes	no	no	yes	yes	no	no
Increased hazinessin RLLz - r/o combined infection Otherwise, no remarkable change	eumc	1	0	0	0	0	0	0	1	0	0	0	0	0	0	{ "Pneumonia": "r/o combined infection", "Interstitial Lung Disease": "no", "Active Tuberculosis": "no", "Pulmonary Edema": "no", "Pleural Effusion": "no", "Lung Cancer": "no", "Emphysema": "no" }	{ "Pneumonia": "yes", "Interstitial Lung Disease": "no", "Active Tuberculosis": "no", "Pulmonary Edema": "no", "Pleural Effusion": "no", "Lung Cancer": "no", "Emphysema": "no" }	{ "Pneumonia": "yes", "Interstitial Lung Disease": "no", "Active Tuberculosis": "no", "Pulmonary Edema": "no", "Pleural Effusion": "no", "Lung Cancer": "no", "Emphysema": "no" }	yes	no	no	no	no	no	no
Probable atelectasis in LLLz.	eumc	0	0	0	0	0	0	0	0	0	0	0	0	0	0	{ "Pneumonia": "no", "Interstitial Lung Disease": "no", "Active Tuberculosis": "no", "Pulmonary Edema": "no", "Pleural Effusion": "no", "Lung Cancer": "no", "Emphysema": "no" }	{ "Pneumonia": "no", "Interstitial Lung Disease": "no", "Active Tuberculosis": "no", "Pulmonary Edema": "no", "Pleural Effusion": "no", "Lung Cancer": "no", "Emphysema": "no" }	{ "Pneumonia": "no", "Interstitial Lung Disease": "no", "Active Tuberculosis": "no", "Pulmonary Edema": "no", "Pleural Effusion": "no", "Lung Cancer": "no", "Emphysema": "no" }	no	no	no	no	no	no	no
Known lung nodule in RULz.	eumc	0	0	0	0	0	0	0	0	0	0	0	0	0	0	{ "Pneumonia": "no", "Interstitial Lung Disease": "no", "Active Tuberculosis": "no", "Pulmonary Edema": "no", "Pleural Effusion": "no", "Lung Cancer": "no", "Emphysema": "no" }	{ "Pneumonia": "no", "Interstitial Lung Disease": "no", "Active Tuberculosis": "no", "Pulmonary Edema": "no", "Pleural Effusion": "no", "Lung Cancer": "yes", "Emphysema": "no" }	{ "Pneumonia": "no", "Interstitial Lung Disease": "no", "Active Tuberculosis": "no", "Pulmonary Edema": "no", "Pleural Effusion": "no", "Lung Cancer": "yes", "Emphysema": "no" }	no	no	no	no	no	yes	no
1. Probable lung cancer in LUL - refer to chest CT reading for more details 2. Multifocal patchy GGO in both lungs 3. Small left pleural effusion --> r/o combined pneumonia	eumc	1	0	0	0	1	1	0	1	0	0	0	1	1	0	{ "Pneumonia": "yes", "Interstitial Lung Disease": "no", "Active Tuberculosis": "no", "Pulmonary Edema": "no", "Pleural Effusion": "yes", "Lung Cancer": "yes", "Emphysema": "no" }	{ "Pneumonia": "yes", "Interstitial Lung Disease": "no", "Active Tuberculosis": "no", "Pulmonary Edema": "no", "Pleural Effusion": "yes", "Lung Cancer": "yes", "Emphysema": "no" }	``` { "Pneumonia": "yes", "Interstitial Lung Disease": "no", "Active Tuberculosis": "no", "Pulmonary Edema": "no", "Pleural Effusion": "yes", "Lung Cancer": "yes", "Emphysema": "no" } ```	yes	no	no	no	yes	yes	no
Linear atelectasis in RLL	eumc	0	0	0	0	0	0	0	0	0	0	0	0	0	0	{ "Pneumonia": "no", "Interstitial Lung Disease": "no", "Active Tuberculosis": "no", "Pulmonary Edema": "no", "Pleural Effusion": "no", "Lung Cancer": "no", "Emphysema": "no" }	{ "Pneumonia": "no", "Interstitial Lung Disease": "no", "Active Tuberculosis": "no", "Pulmonary Edema": "no", "Pleural Effusion": "no", "Lung Cancer": "no", "Emphysema": "no" }	{ "Pneumonia": "no", "Interstitial Lung Disease": "no", "Active Tuberculosis": "no", "Pulmonary Edema": "no", "Pleural Effusion": "no", "Lung Cancer": "no", "Emphysema": "no" }	no	no	no	no	no	no	no
Atelectasis in LLL	eumc	0	0	0	0	0	0	0	0	0	0	0	0	0	0	{ "Pneumonia": "no", "Interstitial Lung Disease": "no", "Active Tuberculosis": "no", "Pulmonary Edema": "no", "Pleural Effusion": "no", "Lung Cancer": "no", "Emphysema": "no" }	{ "Pneumonia": "no", "Interstitial Lung Disease": "no", "Active Tuberculosis": "no", "Pulmonary Edema": "no", "Pleural Effusion": "no", "Lung Cancer": "no", "Emphysema": "no" }	{ "Pneumonia": "no", "Interstitial Lung Disease": "no", "Active Tuberculosis": "no", "Pulmonary Edema": "no", "Pleural Effusion": "no", "Lung Cancer": "no", "Emphysema": "no" }	no	no	no	no	no	no	no
Subsegmental atelectasis in RLL Otherwise unremarkable	eumc	0	0	0	0	0	0	0	0	0	0	0	0	0	0	{ "Pneumonia": "no", "Interstitial Lung Disease": "no", "Active Tuberculosis": "no", "Pulmonary Edema": "no", "Pleural Effusion": "no", "Lung Cancer": "no", "Emphysema": "no" }	{ "Pneumonia": "no", "Interstitial Lung Disease": "no", "Active Tuberculosis": "no", "Pulmonary Edema": "no", "Pleural Effusion": "no", "Lung Cancer": "no", "Emphysema": "no" }	``` { "Pneumonia": "no", "Interstitial Lung Disease": "no", "Active Tuberculosis": "no", "Pulmonary Edema": "no", "Pleural Effusion": "no", "Lung Cancer": "no", "Emphysema": "no" } ```	no	no	no	no	no	no	no
New consolidation in RLL and RML - r/o pneumonia	eumc	1	0	0	0	0	0	0	1	0	0	0	0	0	0	{ "Pneumonia": "yes", "Interstitial Lung Disease": "no", "Active Tuberculosis": "no", "Pulmonary Edema": "no", "Pleural Effusion": "no", "Lung Cancer": "no", "Emphysema": "no" }	{ "Pneumonia": "yes", "Interstitial Lung Disease": "no", "Active Tuberculosis": "no", "Pulmonary Edema": "no", "Pleural Effusion": "no", "Lung Cancer": "no", "Emphysema": "no" }	``` { "Pneumonia": "yes", "Interstitial Lung Disease": "no", "Active Tuberculosis": "no", "Pulmonary Edema": "no", "Pleural Effusion": "no", "Lung Cancer": "no", "Emphysema": "no" } ```	yes	no	no	no	no	no	no
Multifocal patchy consolidation and nodules in both lungs - R/O active TB or pneumonia - Rec) chest CT	eumc	1	0	1	0	0	0	0	1	0	1	0	0	0	0	{ "Pneumonia": "yes", "Interstitial Lung Disease": "no", "Active Tuberculosis": "yes", "Pulmonary Edema": "no", "Pleural Effusion": "no", "Lung Cancer": "no", "Emphysema": "no" }	{ "Pneumonia": "yes", "Interstitial Lung Disease": "no", "Active Tuberculosis": "yes", "Pulmonary Edema": "no", "Pleural Effusion": "no", "Lung Cancer": "no", "Emphysema": "no" }	{ "Pneumonia": "yes", "Interstitial Lung Disease": "no", "Active Tuberculosis": "yes", "Pulmonary Edema": "no", "Pleural Effusion": "no", "Lung Cancer": "no", "Emphysema": "no" }	yes	no	yes	no	no	no	no
Pulmonary tuberculosis in BUL, inactive. Emphysematous both lungs.	eumc	0	0	0	0	0	0	1	0	0	0	0	0	0	1	{ "Pneumonia": "no", "Interstitial Lung Disease": "no", "Active Tuberculosis": "no", "Pulmonary Edema": "no", "Pleural Effusion": "no", "Lung Cancer": "no", "Emphysema": "yes" }	{ "Pneumonia": "no", "Interstitial Lung Disease": "no", "Active Tuberculosis": "no", "Pulmonary Edema": "no", "Pleural Effusion": "no", "Lung Cancer": "no", "Emphysema": "yes" }	``` { "Pneumonia": "no", "Interstitial Lung Disease": "no", "Active Tuberculosis": "no", "Pulmonary Edema": "no", "Pleural Effusion": "no", "Lung Cancer": "no", "Emphysema": "yes" } ```	no	no	no	no	no	no	yes
Cardiomegaly Old TB in BULz	eumc	0	0	0	0	0	0	0	0	0	0	0	0	0	0	{ "Pneumonia": "no", "Interstitial Lung Disease": "no", "Active Tuberculosis": "yes", "Pulmonary Edema": "no", "Pleural Effusion": "no", "Lung Cancer": "no", "Emphysema": "no" }	{ "Pneumonia": "no", "Interstitial Lung Disease": "no", "Active Tuberculosis": "no", "Pulmonary Edema": "no", "Pleural Effusion": "no", "Lung Cancer": "no", "Emphysema": "no" }	``` { "Pneumonia": "no", "Interstitial Lung Disease": "no", "Active Tuberculosis": "no", "Pulmonary Edema": "no", "Pleural Effusion": "no", "Lung Cancer": "no", "Emphysema": "no" } ```	no	no	no	no	no	no	no
s/p wedge resection, LUL - with left chest tube insertion Atelectasis, LLL	eumc	0	0	0	0	0	0	0	0	0	0	0	0	0	0	{ "Pneumonia": "no", "Interstitial Lung Disease": "no", "Active Tuberculosis": "no", "Pulmonary Edema": "no", "Pleural Effusion": "no", "Lung Cancer": "no", "Emphysema": "no" }	{ "Pneumonia": "no", "Interstitial Lung Disease": "no", "Active Tuberculosis": "no", "Pulmonary Edema": "no", "Pleural Effusion": "no", "Lung Cancer": "no", "Emphysema": "no" }	{ "Pneumonia": "no", "Interstitial Lung Disease": "no", "Active Tuberculosis": "no", "Pulmonary Edema": "no", "Pleural Effusion": "no", "Lung Cancer": "no", "Emphysema": "no" }	no	no	no	no	no	no	no
Pneumonic infiltration in both lungs. Pulmonary nodules suggested in both lungs.	eumc	1	0	0	0	0	0	0	1	0	0	0	0	0	0	{ "Pneumonia": "yes", "Interstitial Lung Disease": "no", "Active Tuberculosis": "no", "Pulmonary Edema": "no", "Pleural Effusion": "no", "Lung Cancer": "no", "Emphysema": "no" }	{ "Pneumonia": "yes", "Interstitial Lung Disease": "no", "Active Tuberculosis": "no", "Pulmonary Edema": "no", "Pleural Effusion": "no", "Lung Cancer": "yes", "Emphysema": "no" }	{ "Pneumonia": "yes", "Interstitial Lung Disease": "no", "Active Tuberculosis": "no", "Pulmonary Edema": "no", "Pleural Effusion": "no", "Lung Cancer": "no", "Emphysema": "no" }	yes	no	no	no	no	yes	no
Pulmonary tuberculosis in RUL, inactive. Bronchiectasis in RUL and BLL. Pulmonary congestion. R/O Pneumonic infiltration in both lungs Emphysematous both lungs.	eumc	1	0	0	1	0	0	1	1	0	0	1	0	0	1	{ "Pneumonia": "yes", "Interstitial Lung Disease": "no", "Active Tuberculosis": "no", "Pulmonary Edema": "yes", "Pleural Effusion": "no", "Lung Cancer": "no", "Emphysema": "yes" }	{ "Pneumonia": "yes", "Interstitial Lung Disease": "no", "Active Tuberculosis": "no", "Pulmonary Edema": "yes", "Pleural Effusion": "no", "Lung Cancer": "no", "Emphysema": "yes" }	``` { "Pneumonia": "yes", "Interstitial Lung Disease": "no", "Active Tuberculosis": "no", "Pulmonary Edema": "yes", "Pleural Effusion": "no", "Lung Cancer": "no", "Emphysema": "yes" } ```	yes	no	no	yes	no	no	yes
s/p Reverse total shoulder arthroplasty, right. Subcutaneous emphysema in right axillary area Otherwise no active lung lesion	eumc	0	0	0	0	0	0	0	0	0	0	0	0	0	0	{ "Pneumonia": "no", "Interstitial Lung Disease": "no", "Active Tuberculosis": "no", "Pulmonary Edema": "no", "Pleural Effusion": "no", "Lung Cancer": "no", "Emphysema": "yes" }	{ "Pneumonia": "no", "Interstitial Lung Disease": "no", "Active Tuberculosis": "no", "Pulmonary Edema": "no", "Pleural Effusion": "no", "Lung Cancer": "no", "Emphysema": "yes" }	``` { "Pneumonia": "no", "Interstitial Lung Disease": "no", "Active Tuberculosis": "no", "Pulmonary Edema": "no", "Pleural Effusion": "no", "Lung Cancer": "no", "Emphysema": "no" } ```	no	no	no	no	no	no	yes
Segmental atelectasis in Rt mid lung zone.	eumc	0	0	0	0	0	0	0	0	0	0	0	0	0	0	{ "Pneumonia": "no", "Interstitial Lung Disease": "no", "Active Tuberculosis": "no", "Pulmonary Edema": "no", "Pleural Effusion": "no", "Lung Cancer": "no", "Emphysema": "no" }	{ "Pneumonia": "no", "Interstitial Lung Disease": "no", "Active Tuberculosis": "no", "Pulmonary Edema": "no", "Pleural Effusion": "no", "Lung Cancer": "no", "Emphysema": "no" }	{ "Pneumonia": "no", "Interstitial Lung Disease": "no", "Active Tuberculosis": "no", "Pulmonary Edema": "no", "Pleural Effusion": "no", "Lung Cancer": "no", "Emphysema": "no" }	no	no	no	no	no	no	no
Mild pulmonary interstitial edema and small bilateral pleural effusion with cardiomegaly Suspciious patchy opacities in the left lung, R/O pneumonia.	eumc	1	0	0	1	1	0	0	1	0	0	1	1	0	0	{ "Pneumonia": "yes", "Interstitial Lung Disease": "no", "Active Tuberculosis": "no", "Pulmonary Edema": "yes", "Pleural Effusion": "yes", "Lung Cancer": "no", "Emphysema": "no" }	{ "Pneumonia": "yes", "Interstitial Lung Disease": "no", "Active Tuberculosis": "no", "Pulmonary Edema": "yes", "Pleural Effusion": "yes", "Lung Cancer": "no", "Emphysema": "no" }	``` { "Pneumonia": "yes", "Interstitial Lung Disease": "yes", "Active Tuberculosis": "no", "Pulmonary Edema": "yes", "Pleural Effusion": "yes", "Lung Cancer": "no", "Emphysema": "no" } ```	yes	no	no	yes	yes	no	no
Interval improvement of pneumonic infiltration in both lungs Bilateral pleural effusion s/p L-tube insertion	eumc	1	0	0	0	1	0	0	1	0	0	0	1	0	0	{ "Pneumonia": "yes", "Interstitial Lung Disease": "no", "Active Tuberculosis": "no", "Pulmonary Edema": "no", "Pleural Effusion": "yes", "Lung Cancer": "no", "Emphysema": "no" }	{ "Pneumonia": "yes", "Interstitial Lung Disease": "no", "Active Tuberculosis": "no", "Pulmonary Edema": "no", "Pleural Effusion": "yes", "Lung Cancer": "no", "Emphysema": "no" }	``` { "Pneumonia": "yes", "Interstitial Lung Disease": "no", "Active Tuberculosis": "no", "Pulmonary Edema": "no", "Pleural Effusion": "yes", "Lung Cancer": "no", "Emphysema": "no" } ```	yes	no	no	no	yes	no	no
Increased right pleural effusion Otherwise, no change	eumc	0	0	0	0	1	0	0	0	0	0	0	1	0	0	{ "Pneumonia": "no", "Interstitial Lung Disease": "no", "Active Tuberculosis": "no", "Pulmonary Edema": "no", "Pleural Effusion": "yes", "Lung Cancer": "no", "Emphysema": "no" }	{ "Pneumonia": "no", "Interstitial Lung Disease": "no", "Active Tuberculosis": "no", "Pulmonary Edema": "no", "Pleural Effusion": "yes", "Lung Cancer": "no", "Emphysema": "no" }	``` { "Pneumonia": "no", "Interstitial Lung Disease": "no", "Active Tuberculosis": "no", "Pulmonary Edema": "no", "Pleural Effusion": "yes", "Lung Cancer": "no", "Emphysema": "no" } ```	no	no	no	no	yes	no	no
Slihgt interval progression of pneumonia in right lung.	eumc	1	0	0	0	0	0	0	1	0	0	0	0	0	0	{ "Pneumonia": "yes" }	{ "Pneumonia": "yes", "Interstitial Lung Disease": "no", "Active Tuberculosis": "no", "Pulmonary Edema": "no", "Pleural Effusion": "no", "Lung Cancer": "no", "Emphysema": "no" }	``` { "Pneumonia": "yes", "Interstitial Lung Disease": "no", "Active Tuberculosis": "no", "Pulmonary Edema": "no", "Pleural Effusion": "no", "Lung Cancer": "no", "Emphysema": "no" } ```	yes	no	no	no	no	no	no
No change of right fissural effusion. Dilated scanned upper bowel.	eumc	0	0	0	0	1	0	0	0	0	0	0	1	0	0	{ "Pneumonia": "no", "Interstitial Lung Disease": "no", "Active Tuberculosis": "no", "Pulmonary Edema": "no", "Pleural Effusion": "no", "Lung Cancer": "no", "Emphysema": "no" }	{ "Pneumonia": "no", "Interstitial Lung Disease": "no", "Active Tuberculosis": "no", "Pulmonary Edema": "no", "Pleural Effusion": "yes", "Lung Cancer": "no", "Emphysema": "no" }	``` { "Pneumonia": "no", "Interstitial Lung Disease": "no", "Active Tuberculosis": "no", "Pulmonary Edema": "no", "Pleural Effusion": "no", "Lung Cancer": "no", "Emphysema": "no" } ```	no	no	no	no	yes	no	no
Interval increased size of part solid nodule in LUL - high probability of primary lung cancer Increased size of RUL nodule - slow-growing malignancy vs chronic infection or inflammatory nodule	eumc	1	0	0	0	0	1	0	0	0	0	0	0	1	0	{ "Pneumonia": "no", "Interstitial Lung Disease": "no", "Active Tuberculosis": "no", "Pulmonary Edema": "no", "Pleural Effusion": "no", "Lung Cancer": "yes", "Emphysema": "no" }	{ "Pneumonia": "no", "Interstitial Lung Disease": "no", "Active Tuberculosis": "no", "Pulmonary Edema": "no", "Pleural Effusion": "no", "Lung Cancer": "yes", "Emphysema": "no" }	{ "Pneumonia": "no", "Interstitial Lung Disease": "no", "Active Tuberculosis": "no", "Pulmonary Edema": "no", "Pleural Effusion": "no", "Lung Cancer": "yes", "Emphysema": "no" }	no	no	no	no	no	yes	no
Patchy consolidation in both lungs - r/o pneumonia Inactive TB in RUL	eumc	1	0	0	0	0	0	0	1	0	0	0	0	0	0	{ "Pneumonia": "yes", "Interstitial Lung Disease": "no", "Active Tuberculosis": "no", "Pulmonary Edema": "no", "Pleural Effusion": "no", "Lung Cancer": "no", "Emphysema": "no" }	{ "Pneumonia": "yes", "Interstitial Lung Disease": "no", "Active Tuberculosis": "no", "Pulmonary Edema": "no", "Pleural Effusion": "no", "Lung Cancer": "no", "Emphysema": "no" }	``` { "Pneumonia": "yes", "Interstitial Lung Disease": "no", "Active Tuberculosis": "no", "Pulmonary Edema": "no", "Pleural Effusion": "no", "Lung Cancer": "no", "Emphysema": "no" } ```	yes	no	no	no	no	no	no
Pulmonary interstitial edema with bilateral pleural effusion Bronchiectasis with fibrosis in RUL and RML Compression fracture, T12	eumc	0	0	0	1	1	0	0	0	0	0	1	1	0	0	{ "Pneumonia": "no", "Interstitial Lung Disease": "yes", "Active Tuberculosis": "no", "Pulmonary Edema": "yes", "Pleural Effusion": "yes", "Lung Cancer": "no", "Emphysema": "no" }	{ "Pneumonia": "no", "Interstitial Lung Disease": "yes", "Active Tuberculosis": "no", "Pulmonary Edema": "yes", "Pleural Effusion": "yes", "Lung Cancer": "no", "Emphysema": "no" }	``` { "Pneumonia": "no", "Interstitial Lung Disease": "yes", "Active Tuberculosis": "no", "Pulmonary Edema": "yes", "Pleural Effusion": "yes", "Lung Cancer": "no", "Emphysema": "no" } ```	no	yes	no	yes	yes	no	no
Diffuse nodular opacity in both lungs - with consolidation, BLL - r/o pneumonia aggravation with atelectasis No interval change of pleural thickening	eumc	1	0	0	0	0	0	0	1	0	0	0	0	0	0	{ "Pneumonia": "yes", "Interstitial Lung Disease": "no", "Active Tuberculosis": "no", "Pulmonary Edema": "no", "Pleural Effusion": "no", "Lung Cancer": "no", "Emphysema": "no" }	{ "Pneumonia": "yes", "Interstitial Lung Disease": "no", "Active Tuberculosis": "no", "Pulmonary Edema": "no", "Pleural Effusion": "no", "Lung Cancer": "no", "Emphysema": "no" }	``` { "Pneumonia": "yes", "Interstitial Lung Disease": "no", "Active Tuberculosis": "no", "Pulmonary Edema": "no", "Pleural Effusion": "no", "Lung Cancer": "no", "Emphysema": "no" } ```	yes	no	no	no	no	no	no
Idiopathic pulmonary fibrosis in both lungs. R/O Pneumonic infiltration Cardiomegaly with atherosclerotic change in aortic knob.	eumc	1	1	0	0	0	0	0	1	1	0	0	0	0	0	{ "Pneumonia": "no", "Interstitial Lung Disease": "yes", "Active Tuberculosis": "no", "Pulmonary Edema": "no", "Pleural Effusion": "no", "Lung Cancer": "no", "Emphysema": "no" }	{ "Pneumonia": "no", "Interstitial Lung Disease": "yes", "Active Tuberculosis": "no", "Pulmonary Edema": "no", "Pleural Effusion": "no", "Lung Cancer": "no", "Emphysema": "no" }	``` { "Pneumonia": "cannot be determined", "Interstitial Lung Disease": "yes", "Active Tuberculosis": "no", "Pulmonary Edema": "no", "Pleural Effusion": "no", "Lung Cancer": "no", "Emphysema": "no" } ```	no	yes	no	no	no	no	no
Right pleural effusion with atelectasis.	eumc	0	0	0	0	1	0	0	0	0	0	0	1	0	0	{ "Pneumonia": "no", "Interstitial Lung Disease": "no", "Active Tuberculosis": "no", "Pulmonary Edema": "no", "Pleural Effusion": "yes", "Lung Cancer": "no", "Emphysema": "no" }	{ "Pneumonia": "no", "Interstitial Lung Disease": "no", "Active Tuberculosis": "no", "Pulmonary Edema": "no", "Pleural Effusion": "yes", "Lung Cancer": "no", "Emphysema": "no" }	``` { "Pneumonia": "no", "Interstitial Lung Disease": "no", "Active Tuberculosis": "no", "Pulmonary Edema": "no", "Pleural Effusion": "yes", "Lung Cancer": "no", "Emphysema": "no" } ```	no	no	no	no	yes	no	no
Interval slight aggravation of pneumonia in both lungs.	eumc	1	0	0	0	0	0	0	1	0	0	0	0	0	0	{ "Pneumonia": "yes", "Interstitial Lung Disease": "no", "Active Tuberculosis": "no", "Pulmonary Edema": "no", "Pleural Effusion": "no", "Lung Cancer": "no", "Emphysema": "no" }	{ "Pneumonia": "yes", "Interstitial Lung Disease": "no", "Active Tuberculosis": "no", "Pulmonary Edema": "no", "Pleural Effusion": "no", "Lung Cancer": "no", "Emphysema": "no" }	``` { "Pneumonia": "yes", "Interstitial Lung Disease": "no", "Active Tuberculosis": "no", "Pulmonary Edema": "no", "Pleural Effusion": "no", "Lung Cancer": "no", "Emphysema": "no" } ```	yes	no	no	no	no	no	no
A mass-like consolidation in RUL Probable right pleural effusion	eumc	0	0	0	0	1	0	0	0	0	0	0	1	0	0	{ "Pneumonia": "no", "Interstitial Lung Disease": "no", "Active Tuberculosis": "no", "Pulmonary Edema": "no", "Pleural Effusion": "yes", "Lung Cancer": "no", "Emphysema": "no" }	{ "Pneumonia": "yes", "Interstitial Lung Disease": "no", "Active Tuberculosis": "no", "Pulmonary Edema": "no", "Pleural Effusion": "yes", "Lung Cancer": "no", "Emphysema": "no" }	``` { "Pneumonia": "yes", "Interstitial Lung Disease": "no", "Active Tuberculosis": "no", "Pulmonary Edema": "no", "Pleural Effusion": "yes", "Lung Cancer": "no", "Emphysema": "no" } ```	yes	no	no	no	yes	no	no
Pneumonia in RLLz Small right pleural effusion Emphysema in both lungs	eumc	1	0	0	0	1	0	1	1	0	0	0	1	0	1	{ "Pneumonia": "yes", "Interstitial Lung Disease": "no", "Active Tuberculosis": "no", "Pulmonary Edema": "no", "Pleural Effusion": "yes", "Lung Cancer": "no", "Emphysema": "yes" }	{ "Pneumonia": "yes", "Interstitial Lung Disease": "no", "Active Tuberculosis": "no", "Pulmonary Edema": "no", "Pleural Effusion": "yes", "Lung Cancer": "no", "Emphysema": "yes" }	``` { "Pneumonia": "yes", "Interstitial Lung Disease": "no", "Active Tuberculosis": "no", "Pulmonary Edema": "no", "Pleural Effusion": "yes", "Lung Cancer": "no", "Emphysema": "yes" } ```	yes	no	no	no	yes	no	yes
1. Consolidation with ill-defined nodules, bronchial wall thickening in both lungs --> r/o (aspiration) pneumonia 2. Underlying right pleural thickening	eumc	1	0	0	0	0	0	0	1	0	0	0	0	0	0	{ "Pneumonia": "yes", "Interstitial Lung Disease": "no", "Active Tuberculosis": "no", "Pulmonary Edema": "no", "Pleural Effusion": "yes", "Lung Cancer": "no", "Emphysema": "no" }	{ "Pneumonia": "yes", "Interstitial Lung Disease": "no", "Active Tuberculosis": "no", "Pulmonary Edema": "no", "Pleural Effusion": "no", "Lung Cancer": "no", "Emphysema": "no" }	``` { "Pneumonia": "yes", "Interstitial Lung Disease": "no", "Active Tuberculosis": "no", "Pulmonary Edema": "no", "Pleural Effusion": "yes", "Lung Cancer": "no", "Emphysema": "no" } ```	yes	no	no	no	no	no	no
Slight interval aggravation of pathcy consolidation in both lungs Mild bilateral pleural effusion	eumc	1	0	0	0	1	0	0	1	0	0	0	1	0	0	{ "Pneumonia": "yes", "Interstitial Lung Disease": "no", "Active Tuberculosis": "no", "Pulmonary Edema": "no", "Pleural Effusion": "yes", "Lung Cancer": "no", "Emphysema": "no" }	{ "Pneumonia": "yes", "Interstitial Lung Disease": "no", "Active Tuberculosis": "no", "Pulmonary Edema": "no", "Pleural Effusion": "yes", "Lung Cancer": "no", "Emphysema": "no" }	``` { "Pneumonia": "yes", "Interstitial Lung Disease": "no", "Active Tuberculosis": "no", "Pulmonary Edema": "no", "Pleural Effusion": "yes", "Lung Cancer": "no", "Emphysema": "no" } ```	yes	no	no	no	yes	no	no
Left pleural effusion Pulmonary tbc, LUL	eumc	0	0	1	0	1	0	0	0	0	1	0	1	0	0	{ "Pneumonia": "no", "Interstitial Lung Disease": "no", "Active Tuberculosis": "yes", "Pulmonary Edema": "no", "Pleural Effusion": "yes", "Lung Cancer": "no", "Emphysema": "no" }	{ "Pneumonia": "no", "Interstitial Lung Disease": "no", "Active Tuberculosis": "yes", "Pulmonary Edema": "no", "Pleural Effusion": "yes", "Lung Cancer": "no", "Emphysema": "no" }	``` { "Pneumonia": "no", "Interstitial Lung Disease": "no", "Active Tuberculosis": "yes", "Pulmonary Edema": "no", "Pleural Effusion": "yes", "Lung Cancer": "no", "Emphysema": "no" } ```	no	no	yes	no	yes	no	no
RML atelectasis Multifocal subsegmental atelectasis in both lung Right pleural effusion	eumc	0	0	0	0	1	0	0	0	0	0	0	1	0	0	{ "Pneumonia": "no", "Interstitial Lung Disease": "no", "Active Tuberculosis": "no", "Pulmonary Edema": "no", "Pleural Effusion": "yes", "Lung Cancer": "no", "Emphysema": "no" }	{ "Pneumonia": "no", "Interstitial Lung Disease": "no", "Active Tuberculosis": "no", "Pulmonary Edema": "no", "Pleural Effusion": "yes", "Lung Cancer": "no", "Emphysema": "no" }	``` { "Pneumonia": "no", "Interstitial Lung Disease": "no", "Active Tuberculosis": "no", "Pulmonary Edema": "no", "Pleural Effusion": "yes", "Lung Cancer": "no", "Emphysema": "no" } ```	no	no	no	no	yes	no	no
1. Slightly decreased extent of consolidation in RLL --> probable aspiration pneumonia with slighty interval improvement 2. Small left pleural effusion	eumc	1	0	0	0	1	0	0	1	0	0	0	1	0	0	{ "Pneumonia": "yes", "Interstitial Lung Disease": "no", "Active Tuberculosis": "no", "Pulmonary Edema": "no", "Pleural Effusion": "yes", "Lung Cancer": "no", "Emphysema": "no" }	{ "Pneumonia": "yes", "Interstitial Lung Disease": "no", "Active Tuberculosis": "no", "Pulmonary Edema": "no", "Pleural Effusion": "yes", "Lung Cancer": "no", "Emphysema": "no" }	``` { "Pneumonia": "yes", "Interstitial Lung Disease": "no", "Active Tuberculosis": "no", "Pulmonary Edema": "no", "Pleural Effusion": "yes", "Lung Cancer": "no", "Emphysema": "no" } ```	yes	no	no	no	yes	no	no
Known colon cancer patient Bilateral pleural effusion No change of diffuse lymphangitic metastasis in right lung and endobronchial metastasis	eumc	0	0	0	0	1	1	0	0	0	0	0	1	0	0	{ "Pneumonia": "no", "Interstitial Lung Disease": "no", "Active Tuberculosis": "no", "Pulmonary Edema": "no", "Pleural Effusion": "yes", "Lung Cancer": "yes", "Emphysema": "no" }	{ "Pneumonia": "no", "Interstitial Lung Disease": "no", "Active Tuberculosis": "no", "Pulmonary Edema": "no", "Pleural Effusion": "yes", "Lung Cancer": "yes", "Emphysema": "no" }	{ "Pneumonia": "no", "Interstitial Lung Disease": "no", "Active Tuberculosis": "no", "Pulmonary Edema": "no", "Pleural Effusion": "yes", "Lung Cancer": "no", "Emphysema": "no" }	no	no	no	no	yes	yes	no
No change of multiple poorly defined mass in both lungs -r/o pulmonary infection such as active TB or malignancny such as lung cancer or metastasis	eumc	1	0	1	0	0	1	0	0	0	1	0	0	1	0	{ "Pneumonia": "no", "Interstitial Lung Disease": "no", "Active Tuberculosis": "yes", "Pulmonary Edema": "no", "Pleural Effusion": "no", "Lung Cancer": "yes", "Emphysema": "no" }	{ "Pneumonia": "no", "Interstitial Lung Disease": "no", "Active Tuberculosis": "yes", "Pulmonary Edema": "no", "Pleural Effusion": "no", "Lung Cancer": "yes", "Emphysema": "no" }	{ "Pneumonia": "no", "Interstitial Lung Disease": "no", "Active Tuberculosis": "no", "Pulmonary Edema": "no", "Pleural Effusion": "no", "Lung Cancer": "no", "Emphysema": "no" }	no	no	yes	no	no	yes	no
Bilateral pleural effusion.	eumc	0	0	0	0	1	0	0	0	0	0	0	1	0	0	{ "Pneumonia": "no", "Interstitial Lung Disease": "no", "Active Tuberculosis": "no", "Pulmonary Edema": "no", "Pleural Effusion": "yes", "Lung Cancer": "no", "Emphysema": "no" }	{ "Pneumonia": "no", "Interstitial Lung Disease": "no", "Active Tuberculosis": "no", "Pulmonary Edema": "no", "Pleural Effusion": "yes", "Lung Cancer": "no", "Emphysema": "no" }	``` { "Pneumonia": "no", "Interstitial Lung Disease": "no", "Active Tuberculosis": "no", "Pulmonary Edema": "no", "Pleural Effusion": "yes", "Lung Cancer": "no", "Emphysema": "no" } ```	no	no	no	no	yes	no	no
R/O Pneumonic infiltration in both lungs	eumc	1	0	0	0	0	0	0	1	0	0	0	0	0	0	{ "Pneumonia": "yes" }	{ "Pneumonia": "yes", "Interstitial Lung Disease": "no", "Active Tuberculosis": "no", "Pulmonary Edema": "no", "Pleural Effusion": "no", "Lung Cancer": "no", "Emphysema": "no" }	``` { "Pneumonia": "yes", "Interstitial Lung Disease": "no", "Active Tuberculosis": "no", "Pulmonary Edema": "no", "Pleural Effusion": "no", "Lung Cancer": "no", "Emphysema": "no" } ```	yes	no	no	no	no	no	no
Newly appeared consolidation in LUL - r/o pneumonia or atelectasis Newly appeared bilateral pleural effusion s/p endotracheal intubation	eumc	1	0	0	0	1	0	0	1	0	0	0	1	0	0	{ "Pneumonia": "yes", "Interstitial Lung Disease": "no", "Active Tuberculosis": "no", "Pulmonary Edema": "no", "Pleural Effusion": "yes", "Lung Cancer": "no", "Emphysema": "no" }	{ "Pneumonia": "yes", "Interstitial Lung Disease": "no", "Active Tuberculosis": "no", "Pulmonary Edema": "no", "Pleural Effusion": "yes", "Lung Cancer": "no", "Emphysema": "no" }	``` { "Pneumonia": "yes", "Interstitial Lung Disease": "no", "Active Tuberculosis": "no", "Pulmonary Edema": "no", "Pleural Effusion": "yes", "Lung Cancer": "no", "Emphysema": "no" } ```	yes	no	no	no	yes	no	no
Increased extent of consolidation in RLLz - r/o aggravation of pneumonia	eumc	1	0	0	0	0	0	0	1	0	0	0	0	0	0	{ "Pneumonia": "yes" }	{ "Pneumonia": "yes", "Interstitial Lung Disease": "no", "Active Tuberculosis": "no", "Pulmonary Edema": "no", "Pleural Effusion": "no", "Lung Cancer": "no", "Emphysema": "no" }	``` { "Pneumonia": "yes", "Interstitial Lung Disease": "no", "Active Tuberculosis": "no", "Pulmonary Edema": "no", "Pleural Effusion": "no", "Lung Cancer": "no", "Emphysema": "no" } ```	yes	no	no	no	no	no	no
Decreased pleural effusion, right Otherwise, no significant interval change	eumc	0	0	0	0	1	0	0	0	0	0	0	1	0	0	{ "Pneumonia": "no", "Interstitial Lung Disease": "no", "Active Tuberculosis": "no", "Pulmonary Edema": "no", "Pleural Effusion": "decreased", "Lung Cancer": "no", "Emphysema": "no" }	{ "Pneumonia": "no", "Interstitial Lung Disease": "no", "Active Tuberculosis": "no", "Pulmonary Edema": "no", "Pleural Effusion": "yes", "Lung Cancer": "no", "Emphysema": "no" }	{ "Pneumonia": "no", "Interstitial Lung Disease": "no", "Active Tuberculosis": "no", "Pulmonary Edema": "no", "Pleural Effusion": "yes", "Lung Cancer": "no", "Emphysema": "no" }	no	no	no	no	yes	no	no
Cardiomegaly with pulmonary edema Bilateral pleural effusion	eumc	0	0	0	1	1	0	0	0	0	0	1	1	0	0	{ "Pneumonia": "no", "Interstitial Lung Disease": "no", "Active Tuberculosis": "no", "Pulmonary Edema": "yes", "Pleural Effusion": "yes", "Lung Cancer": "no", "Emphysema": "no" }	{ "Pneumonia": "no", "Interstitial Lung Disease": "no", "Active Tuberculosis": "no", "Pulmonary Edema": "yes", "Pleural Effusion": "yes", "Lung Cancer": "no", "Emphysema": "no" }	``` { "Pneumonia": "no", "Interstitial Lung Disease": "no", "Active Tuberculosis": "no", "Pulmonary Edema": "yes", "Pleural Effusion": "yes", "Lung Cancer": "no", "Emphysema": "no" } ```	no	no	no	yes	yes	no	no
Multifocal consolidation in both lungs, predominantly in LLLZ - probable pneumonia	eumc	1	0	0	0	0	0	0	1	0	0	0	0	0	0	{ "Pneumonia": "yes", "Interstitial Lung Disease": "no", "Active Tuberculosis": "no", "Pulmonary Edema": "no", "Pleural Effusion": "no", "Lung Cancer": "no", "Emphysema": "no" }	{ "Pneumonia": "yes", "Interstitial Lung Disease": "no", "Active Tuberculosis": "no", "Pulmonary Edema": "no", "Pleural Effusion": "no", "Lung Cancer": "no", "Emphysema": "no" }	``` { "Pneumonia": "yes", "Interstitial Lung Disease": "no", "Active Tuberculosis": "no", "Pulmonary Edema": "no", "Pleural Effusion": "no", "Lung Cancer": "no", "Emphysema": "no" } ```	yes	no	no	no	no	no	no
No change of consolidation with GGO in RUL --> r/o pneumonia r/o acute eosinophilic pneumonia	eumc	1	0	0	0	0	0	0	1	0	0	0	0	0	0	{ "Pneumonia": "yes", "Interstitial Lung Disease": "no", "Active Tuberculosis": "no", "Pulmonary Edema": "no", "Pleural Effusion": "no", "Lung Cancer": "no", "Emphysema": "no" }	{ "Pneumonia": "yes", "Interstitial Lung Disease": "no", "Active Tuberculosis": "no", "Pulmonary Edema": "no", "Pleural Effusion": "no", "Lung Cancer": "no", "Emphysema": "no" }	``` { "Pneumonia": "yes", "Interstitial Lung Disease": "no", "Active Tuberculosis": "no", "Pulmonary Edema": "no", "Pleural Effusion": "no", "Lung Cancer": "no", "Emphysema": "no" } ```	yes	no	no	no	no	no	no
Slight increased patchy consolidation in BLLZ since 2022-04-19 -r/o pneumonia	eumc	1	0	0	0	0	0	0	1	0	0	0	0	0	0	{ "Pneumonia": "yes" }	{ "Pneumonia": "yes", "Interstitial Lung Disease": "no", "Active Tuberculosis": "no", "Pulmonary Edema": "no", "Pleural Effusion": "no", "Lung Cancer": "no", "Emphysema": "no" }	``` { "Pneumonia": "yes", "Interstitial Lung Disease": "no", "Active Tuberculosis": "no", "Pulmonary Edema": "no", "Pleural Effusion": "no", "Lung Cancer": "no", "Emphysema": "no" } ```	yes	no	no	no	no	no	no
Pneumonic infiltration in BLLZ	eumc	1	0	0	0	0	0	0	1	0	0	0	0	0	0	{ "Pneumonia": "yes", "Interstitial Lung Disease": "no", "Active Tuberculosis": "no", "Pulmonary Edema": "no", "Pleural Effusion": "no", "Lung Cancer": "no", "Emphysema": "no" }	{ "Pneumonia": "yes", "Interstitial Lung Disease": "no", "Active Tuberculosis": "no", "Pulmonary Edema": "no", "Pleural Effusion": "no", "Lung Cancer": "no", "Emphysema": "no" }	``` { "Pneumonia": "yes", "Interstitial Lung Disease": "no", "Active Tuberculosis": "no", "Pulmonary Edema": "no", "Pleural Effusion": "no", "Lung Cancer": "no", "Emphysema": "no" } ```	yes	no	no	no	no	no	no
Suspicious minimal bilateral pleural effusion	eumc	0	0	0	0	1	0	0	0	0	0	0	1	0	0	{ "Pneumonia": "no", "Interstitial Lung Disease": "no", "Active Tuberculosis": "no", "Pulmonary Edema": "no", "Pleural Effusion": "yes", "Lung Cancer": "no", "Emphysema": "no" }	{ "Pneumonia": "no", "Interstitial Lung Disease": "no", "Active Tuberculosis": "no", "Pulmonary Edema": "no", "Pleural Effusion": "yes", "Lung Cancer": "no", "Emphysema": "no" }	``` { "Pneumonia": "no", "Interstitial Lung Disease": "no", "Active Tuberculosis": "no", "Pulmonary Edema": "no", "Pleural Effusion": "yes", "Lung Cancer": "no", "Emphysema": "no" } ```	no	no	no	no	yes	no	no
Small right pleural effusion with atelectasis in RLL Unchanged emphysema in both lungs	eumc	0	0	0	0	1	0	1	0	0	0	0	1	0	1	{ "Pneumonia": "no", "Interstitial Lung Disease": "no", "Active Tuberculosis": "no", "Pulmonary Edema": "no", "Pleural Effusion": "yes", "Lung Cancer": "no", "Emphysema": "yes" }	{ "Pneumonia": "no", "Interstitial Lung Disease": "no", "Active Tuberculosis": "no", "Pulmonary Edema": "no", "Pleural Effusion": "yes", "Lung Cancer": "no", "Emphysema": "yes" }	``` { "Pneumonia": "no", "Interstitial Lung Disease": "no", "Active Tuberculosis": "no", "Pulmonary Edema": "no", "Pleural Effusion": "yes", "Lung Cancer": "no", "Emphysema": "yes" } ```	no	no	no	no	yes	no	yes
Interval increased consolidation in RUL - r/o aggravation of pneumonia Unchanged calcified nodules in BUL	eumc	1	0	0	0	0	0	0	1	0	0	0	0	0	0	{ "Pneumonia": "yes", "Interstitial Lung Disease": "no", "Active Tuberculosis": "no", "Pulmonary Edema": "no", "Pleural Effusion": "no", "Lung Cancer": "no", "Emphysema": "no" }	{ "Pneumonia": "yes", "Interstitial Lung Disease": "no", "Active Tuberculosis": "no", "Pulmonary Edema": "no", "Pleural Effusion": "no", "Lung Cancer": "no", "Emphysema": "no" }	``` { "Pneumonia": "yes", "Interstitial Lung Disease": "no", "Active Tuberculosis": "no", "Pulmonary Edema": "no", "Pleural Effusion": "no", "Lung Cancer": "no", "Emphysema": "no" } ```	yes	no	no	no	no	no	no
Probable pneumonic consolidation in LLLz	eumc	1	0	0	0	0	0	0	1	0	0	0	0	0	0	{ "Pneumonia": "yes", "Interstitial Lung Disease": "no", "Active Tuberculosis": "no", "Pulmonary Edema": "no", "Pleural Effusion": "no", "Lung Cancer": "no", "Emphysema": "no" }	{ "Pneumonia": "yes", "Interstitial Lung Disease": "no", "Active Tuberculosis": "no", "Pulmonary Edema": "no", "Pleural Effusion": "no", "Lung Cancer": "no", "Emphysema": "no" }	``` { "Pneumonia": "yes", "Interstitial Lung Disease": "no", "Active Tuberculosis": "no", "Pulmonary Edema": "no", "Pleural Effusion": "no", "Lung Cancer": "no", "Emphysema": "no" } ```	yes	no	no	no	no	no	no
Pulmonary congestion. Pleural effusion, both.	eumc	0	0	0	0	1	0	0	0	0	0	1	1	0	0	{ "Pneumonia": "no", "Interstitial Lung Disease": "no", "Active Tuberculosis": "no", "Pulmonary Edema": "no", "Pleural Effusion": "yes", "Lung Cancer": "no", "Emphysema": "no" }	{ "Pneumonia": "no", "Interstitial Lung Disease": "no", "Active Tuberculosis": "no", "Pulmonary Edema": "yes", "Pleural Effusion": "yes", "Lung Cancer": "no", "Emphysema": "no" }	``` { "Pneumonia": "no", "Interstitial Lung Disease": "no", "Active Tuberculosis": "no", "Pulmonary Edema": "yes", "Pleural Effusion": "yes", "Lung Cancer": "no", "Emphysema": "no" } ```	no	no	no	yes	yes	no	no
Slightly decreased consolidation in right lung with residual lesion - R/O pneumonia	eumc	1	0	0	0	0	0	0	1	0	0	0	0	0	0	{ "Pneumonia": "yes" }	{ "Pneumonia": "yes", "Interstitial Lung Disease": "no", "Active Tuberculosis": "no", "Pulmonary Edema": "no", "Pleural Effusion": "no", "Lung Cancer": "no", "Emphysema": "no" }	``` { "Pneumonia": "yes", "Interstitial Lung Disease": "no", "Active Tuberculosis": "no", "Pulmonary Edema": "no", "Pleural Effusion": "no", "Lung Cancer": "no", "Emphysema": "no" } ```	yes	no	no	no	no	no	no
Improved right pleural effusion. No active lung lesion	eumc	0	0	0	0	1	0	0	0	0	0	0	1	0	0	{ "Pneumonia": "no", "Interstitial Lung Disease": "no", "Active Tuberculosis": "no", "Pulmonary Edema": "no", "Pleural Effusion": "yes", "Lung Cancer": "no", "Emphysema": "no" }	{ "Pneumonia": "no", "Interstitial Lung Disease": "no", "Active Tuberculosis": "no", "Pulmonary Edema": "no", "Pleural Effusion": "yes", "Lung Cancer": "no", "Emphysema": "no" }	``` { "Pneumonia": "no", "Interstitial Lung Disease": "no", "Active Tuberculosis": "no", "Pulmonary Edema": "no", "Pleural Effusion": "yes", "Lung Cancer": "no", "Emphysema": "no" } ```	no	no	no	no	yes	no	no
cardiomegaly. Pulmonary edema, both lungs and pleural fluid, both .	eumc	0	0	0	1	1	0	0	0	0	0	1	1	0	0	{ "Pneumonia": "no", "Interstitial Lung Disease": "no", "Active Tuberculosis": "no", "Pulmonary Edema": "yes", "Pleural Effusion": "yes", "Lung Cancer": "no", "Emphysema": "no" }	{ "Pneumonia": "no", "Interstitial Lung Disease": "no", "Active Tuberculosis": "no", "Pulmonary Edema": "yes", "Pleural Effusion": "yes", "Lung Cancer": "no", "Emphysema": "no" }	``` { "Pneumonia": "no", "Interstitial Lung Disease": "no", "Active Tuberculosis": "no", "Pulmonary Edema": "yes", "Pleural Effusion": "yes", "Lung Cancer": "no", "Emphysema": "no" } ```	no	no	no	yes	yes	no	no
Patchy GGO in RUL and BLL --> r/o (aspiration) pneumonia	eumc	1	0	0	0	0	0	0	1	0	0	0	0	0	0	{ "Pneumonia": "yes", "Interstitial Lung Disease": "no", "Active Tuberculosis": "no", "Pulmonary Edema": "no", "Pleural Effusion": "no", "Lung Cancer": "no", "Emphysema": "no" }	{ "Pneumonia": "yes", "Interstitial Lung Disease": "no", "Active Tuberculosis": "no", "Pulmonary Edema": "no", "Pleural Effusion": "no", "Lung Cancer": "no", "Emphysema": "no" }	``` { "Pneumonia": "yes", "Interstitial Lung Disease": "no", "Active Tuberculosis": "no", "Pulmonary Edema": "no", "Pleural Effusion": "no", "Lung Cancer": "no", "Emphysema": "no" } ```	yes	no	no	no	no	no	no
Residual left pneumothorax, s/p chest tube insertion Suspicious minimal left pleural effusion or hemothorax	eumc	0	0	0	0	1	0	0	0	0	0	0	1	0	0	{ "Pneumonia": "no", "Interstitial Lung Disease": "no", "Active Tuberculosis": "no", "Pulmonary Edema": "no", "Pleural Effusion": "yes", "Lung Cancer": "no", "Emphysema": "no" }	{ "Pneumonia": "no", "Interstitial Lung Disease": "no", "Active Tuberculosis": "no", "Pulmonary Edema": "no", "Pleural Effusion": "yes", "Lung Cancer": "no", "Emphysema": "no" }	{ "Pneumonia": "no", "Interstitial Lung Disease": "no", "Active Tuberculosis": "no", "Pulmonary Edema": "no", "Pleural Effusion": "yes", "Lung Cancer": "no", "Emphysema": "no" }	no	no	no	no	yes	no	no
Increased consolidations in right lobe - r/o pneumonia aggravation S/P L tube insertion Others are not remarkable.	eumc	1	0	0	0	0	0	0	1	0	0	0	0	0	0	{ "Pneumonia": "yes", "Interstitial Lung Disease": "no", "Active Tuberculosis": "no", "Pulmonary Edema": "no", "Pleural Effusion": "no", "Lung Cancer": "no", "Emphysema": "no" }	{ "Pneumonia": "yes", "Interstitial Lung Disease": "no", "Active Tuberculosis": "no", "Pulmonary Edema": "no", "Pleural Effusion": "no", "Lung Cancer": "no", "Emphysema": "no" }	``` { "Pneumonia": "yes", "Interstitial Lung Disease": "no", "Active Tuberculosis": "no", "Pulmonary Edema": "no", "Pleural Effusion": "no", "Lung Cancer": "no", "Emphysema": "no" } ```	yes	no	no	no	no	no	no
Interval improvement of consolidations in both lungs - interval improvement of pneumonia with residual lesions	eumc	1	0	0	0	0	0	0	1	0	0	0	0	0	0	{ "Pneumonia": "yes", "Interstitial Lung Disease": "no", "Active Tuberculosis": "no", "Pulmonary Edema": "no", "Pleural Effusion": "no", "Lung Cancer": "no", "Emphysema": "no" }	{ "Pneumonia": "yes", "Interstitial Lung Disease": "no", "Active Tuberculosis": "no", "Pulmonary Edema": "no", "Pleural Effusion": "no", "Lung Cancer": "no", "Emphysema": "no" }	``` { "Pneumonia": "yes", "Interstitial Lung Disease": "no", "Active Tuberculosis": "no", "Pulmonary Edema": "no", "Pleural Effusion": "no", "Lung Cancer": "no", "Emphysema": "no" } ```	yes	no	no	no	no	no	no
No interval change of pneumonia in both lungs since last study	eumc	1	0	0	0	0	0	0	1	0	0	0	0	0	0	{ "Pneumonia": "no", "Interstitial Lung Disease": "no", "Active Tuberculosis": "no", "Pulmonary Edema": "no", "Pleural Effusion": "no", "Lung Cancer": "no", "Emphysema": "no" }	{ "Pneumonia": "yes", "Interstitial Lung Disease": "no", "Active Tuberculosis": "no", "Pulmonary Edema": "no", "Pleural Effusion": "no", "Lung Cancer": "no", "Emphysema": "no" }	``` { "Pneumonia": "yes", "Interstitial Lung Disease": "no", "Active Tuberculosis": "no", "Pulmonary Edema": "no", "Pleural Effusion": "no", "Lung Cancer": "no", "Emphysema": "no" } ```	yes	no	no	no	no	no	no
Interval improvement of consolidation in BLL since last study - probable pulmonary edema - with residual lesions	eumc	0	0	0	1	0	0	0	0	0	0	1	0	0	0	{ "Pneumonia": "no", "Interstitial Lung Disease": "no", "Active Tuberculosis": "no", "Pulmonary Edema": "yes", "Pleural Effusion": "no", "Lung Cancer": "no", "Emphysema": "no" }	{ "Pneumonia": "no", "Interstitial Lung Disease": "no", "Active Tuberculosis": "no", "Pulmonary Edema": "yes", "Pleural Effusion": "no", "Lung Cancer": "no", "Emphysema": "no" }	``` { "Pneumonia": "no", "Interstitial Lung Disease": "no", "Active Tuberculosis": "no", "Pulmonary Edema": "yes", "Pleural Effusion": "no", "Lung Cancer": "no", "Emphysema": "no" } ```	no	no	no	yes	no	no	no
Interval aggravation of pneumonia in BLL Otherwise, no change	eumc	1	0	0	0	0	0	0	1	0	0	0	0	0	0	{ "Pneumonia": "yes", "Interstitial Lung Disease": "no", "Active Tuberculosis": "no", "Pulmonary Edema": "no", "Pleural Effusion": "no", "Lung Cancer": "no", "Emphysema": "no" }	{ "Pneumonia": "yes", "Interstitial Lung Disease": "no", "Active Tuberculosis": "no", "Pulmonary Edema": "no", "Pleural Effusion": "no", "Lung Cancer": "no", "Emphysema": "no" }	``` { "Pneumonia": "yes", "Interstitial Lung Disease": "no", "Active Tuberculosis": "no", "Pulmonary Edema": "no", "Pleural Effusion": "no", "Lung Cancer": "no", "Emphysema": "no" } ```	yes	no	no	no	no	no	no
1. Mass-like consolidation in LLL - with bronchial wall thickening and nodules in LUL/LLL (well seen on chest CT) --> r/o lung cancer with metastasis r/o combined pneumonia 2. Cardiomegaly 3. Minimal left pleural effusion	eumc	1	0	0	0	1	1	0	1	0	0	0	1	1	0	{ "Pneumonia": "yes", "Interstitial Lung Disease": "no", "Active Tuberculosis": "no", "Pulmonary Edema": "no", "Pleural Effusion": "yes", "Lung Cancer": "yes", "Emphysema": "no" }	{ "Pneumonia": "yes", "Interstitial Lung Disease": "no", "Active Tuberculosis": "no", "Pulmonary Edema": "no", "Pleural Effusion": "yes", "Lung Cancer": "yes", "Emphysema": "no" }	``` { "Pneumonia": "yes", "Interstitial Lung Disease": "no", "Active Tuberculosis": "no", "Pulmonary Edema": "no", "Pleural Effusion": "yes", "Lung Cancer": "yes", "Emphysema": "no" } ```	yes	no	no	no	yes	yes	no
s/p Endotracheal intubation Increasing consolidations in both lungs - probable pneumonia aggravation, R/O combined edema.	eumc	1	0	0	1	0	0	0	1	0	0	1	0	0	0	{ "Pneumonia": "yes", "Interstitial Lung Disease": "no", "Active Tuberculosis": "no", "Pulmonary Edema": "yes", "Pleural Effusion": "no", "Lung Cancer": "no", "Emphysema": "no" }	{ "Pneumonia": "yes", "Interstitial Lung Disease": "no", "Active Tuberculosis": "no", "Pulmonary Edema": "yes", "Pleural Effusion": "no", "Lung Cancer": "no", "Emphysema": "no" }	``` { "Pneumonia": "yes", "Interstitial Lung Disease": "no", "Active Tuberculosis": "no", "Pulmonary Edema": "yes", "Pleural Effusion": "no", "Lung Cancer": "no", "Emphysema": "no" } ```	yes	no	no	yes	no	no	no
Slightly increased consolidation in RLL - r/o pneumonia aggravation Otherwise, no significant interval change.	eumc	1	0	0	0	0	0	0	1	0	0	0	0	0	0	{ "Pneumonia": "yes" }	{ "Pneumonia": "yes", "Interstitial Lung Disease": "no", "Active Tuberculosis": "no", "Pulmonary Edema": "no", "Pleural Effusion": "no", "Lung Cancer": "no", "Emphysema": "no" }	``` { "Pneumonia": "yes", "Interstitial Lung Disease": "no", "Active Tuberculosis": "no", "Pulmonary Edema": "no", "Pleural Effusion": "no", "Lung Cancer": "no", "Emphysema": "no" } ```	yes	no	no	no	no	no	no
Multifocal consolidation in both lungs, probable pneumonia s/p L-tube insertion	eumc	1	0	0	0	0	0	0	1	0	0	0	0	0	0	{ "Pneumonia": "yes", "Interstitial Lung Disease": "no", "Active Tuberculosis": "no", "Pulmonary Edema": "no", "Pleural Effusion": "no", "Lung Cancer": "no", "Emphysema": "no" }	{ "Pneumonia": "yes", "Interstitial Lung Disease": "no", "Active Tuberculosis": "no", "Pulmonary Edema": "no", "Pleural Effusion": "no", "Lung Cancer": "no", "Emphysema": "no" }	``` { "Pneumonia": "yes", "Interstitial Lung Disease": "no", "Active Tuberculosis": "no", "Pulmonary Edema": "no", "Pleural Effusion": "no", "Lung Cancer": "no", "Emphysema": "no" } ```	yes	no	no	no	no	no	no
Mild pulmonary emphysema in both lungs Nodular consolidation in right lung - R/O combined infection	eumc	1	0	0	0	0	0	1	1	0	0	0	0	0	1	{ "Pneumonia": "no", "Interstitial Lung Disease": "no", "Active Tuberculosis": "no", "Pulmonary Edema": "no", "Pleural Effusion": "no", "Lung Cancer": "no", "Emphysema": "yes" }	{ "Pneumonia": "no", "Interstitial Lung Disease": "no", "Active Tuberculosis": "no", "Pulmonary Edema": "no", "Pleural Effusion": "no", "Lung Cancer": "no", "Emphysema": "yes" }	``` { "Pneumonia": "yes", "Interstitial Lung Disease": "no", "Active Tuberculosis": "no", "Pulmonary Edema": "no", "Pleural Effusion": "no", "Lung Cancer": "no", "Emphysema": "yes" } ```	no	no	no	no	no	no	yes
R/O focal pneumonia in LLLz Underlying pulmonary emphysema	eumc	1	0	0	0	0	0	1	1	0	0	0	0	0	1	{ "Pneumonia": "yes", "Interstitial Lung Disease": "no", "Active Tuberculosis": "no", "Pulmonary Edema": "no", "Pleural Effusion": "no", "Lung Cancer": "no", "Emphysema": "yes" }	{ "Pneumonia": "yes", "Interstitial Lung Disease": "no", "Active Tuberculosis": "no", "Pulmonary Edema": "no", "Pleural Effusion": "no", "Lung Cancer": "no", "Emphysema": "yes" }	``` { "Pneumonia": "yes", "Interstitial Lung Disease": "no", "Active Tuberculosis": "no", "Pulmonary Edema": "no", "Pleural Effusion": "no", "Lung Cancer": "no", "Emphysema": "yes" } ```	yes	no	no	no	no	no	yes
Pneumonia in both lungs Left pleural effusion Underlying emphysema, both lungs	eumc	1	0	0	0	1	0	1	1	0	0	0	1	0	1	{ "Pneumonia": "yes", "Interstitial Lung Disease": "no", "Active Tuberculosis": "no", "Pulmonary Edema": "no", "Pleural Effusion": "yes", "Lung Cancer": "no", "Emphysema": "yes" }	{ "Pneumonia": "yes", "Interstitial Lung Disease": "no", "Active Tuberculosis": "no", "Pulmonary Edema": "no", "Pleural Effusion": "yes", "Lung Cancer": "no", "Emphysema": "yes" }	``` { "Pneumonia": "yes", "Interstitial Lung Disease": "no", "Active Tuberculosis": "no", "Pulmonary Edema": "no", "Pleural Effusion": "yes", "Lung Cancer": "no", "Emphysema": "yes" } ```	yes	no	no	no	yes	no	yes
Multifocal patchy consolidation in both lungs - probable pneumonia Mild pulmonary edema and right pleural effusion Cardiomegaly	eumc	1	0	0	1	1	0	0	1	0	0	1	1	0	0	{ "Pneumonia": "probable", "Interstitial Lung Disease": "no", "Active Tuberculosis": "no", "Pulmonary Edema": "yes", "Pleural Effusion": "yes", "Lung Cancer": "no", "Emphysema": "no" }	{ "Pneumonia": "yes", "Interstitial Lung Disease": "no", "Active Tuberculosis": "no", "Pulmonary Edema": "yes", "Pleural Effusion": "yes", "Lung Cancer": "no", "Emphysema": "no" }	``` { "Pneumonia": "yes", "Interstitial Lung Disease": "no", "Active Tuberculosis": "no", "Pulmonary Edema": "yes", "Pleural Effusion": "yes", "Lung Cancer": "no", "Emphysema": "no" } ```	yes	no	no	yes	yes	no	no
Wax and wane of pulmonary edema	eumc	0	0	0	1	0	0	0	0	0	0	1	0	0	0	{ "Pneumonia": "no", "Interstitial Lung Disease": "no", "Active Tuberculosis": "no", "Pulmonary Edema": "yes", "Pleural Effusion": "no", "Lung Cancer": "no", "Emphysema": "no" }	{ "Pneumonia": "no", "Interstitial Lung Disease": "no", "Active Tuberculosis": "no", "Pulmonary Edema": "yes", "Pleural Effusion": "no", "Lung Cancer": "no", "Emphysema": "no" }	``` { "Pneumonia": "no", "Interstitial Lung Disease": "no", "Active Tuberculosis": "no", "Pulmonary Edema": "yes", "Pleural Effusion": "no", "Lung Cancer": "no", "Emphysema": "no" } ```	no	no	no	yes	no	no	no
Interval increased opacity in RUL - r/o pneumonia	eumc	1	0	0	0	0	0	0	1	0	0	0	0	0	0	{ "Pneumonia": "yes", "Interstitial Lung Disease": "no", "Active Tuberculosis": "no", "Pulmonary Edema": "no", "Pleural Effusion": "no", "Lung Cancer": "no", "Emphysema": "no" }	{ "Pneumonia": "yes", "Interstitial Lung Disease": "no", "Active Tuberculosis": "no", "Pulmonary Edema": "no", "Pleural Effusion": "no", "Lung Cancer": "no", "Emphysema": "no" }	``` { "Pneumonia": "yes", "Interstitial Lung Disease": "no", "Active Tuberculosis": "no", "Pulmonary Edema": "no", "Pleural Effusion": "no", "Lung Cancer": "no", "Emphysema": "no" } ```	yes	no	no	no	no	no	no
Markedly improved pulmonary edema since last study with residual lesion.	eumc	0	0	0	1	0	0	0	0	0	0	1	0	0	0	{ "Pneumonia": "no", "Interstitial Lung Disease": "no", "Active Tuberculosis": "no", "Pulmonary Edema": "yes", "Pleural Effusion": "no", "Lung Cancer": "no", "Emphysema": "no" }	{ "Pneumonia": "no", "Interstitial Lung Disease": "no", "Active Tuberculosis": "no", "Pulmonary Edema": "yes", "Pleural Effusion": "no", "Lung Cancer": "no", "Emphysema": "no" }	``` { "Pneumonia": "no", "Interstitial Lung Disease": "no", "Active Tuberculosis": "no", "Pulmonary Edema": "yes", "Pleural Effusion": "no", "Lung Cancer": "no", "Emphysema": "no" } ```	no	no	no	yes	no	no	no
1. Nodule in LUL apex - High probability of lung cancer 2. Large amunt of left pleural effusion	eumc	0	0	0	0	1	1	0	0	0	0	0	1	1	0	{ "Pneumonia": "no", "Interstitial Lung Disease": "no", "Active Tuberculosis": "no", "Pulmonary Edema": "no", "Pleural Effusion": "yes", "Lung Cancer": "yes", "Emphysema": "no" }	{ "Pneumonia": "no", "Interstitial Lung Disease": "no", "Active Tuberculosis": "no", "Pulmonary Edema": "no", "Pleural Effusion": "yes", "Lung Cancer": "yes", "Emphysema": "no" }	``` { "Pneumonia": "no", "Interstitial Lung Disease": "no", "Active Tuberculosis": "no", "Pulmonary Edema": "no", "Pleural Effusion": "yes", "Lung Cancer": "yes", "Emphysema": "no" } ```	no	no	no	no	yes	yes	no
Underlying interstitial pneumonia (UIP pattern) Pulmonary emphysema Old tbc in both lungs Pleural thickening, right	eumc	0	1	0	0	0	0	1	0	1	0	0	0	0	1	{ "Pneumonia": "yes", "Interstitial Lung Disease": "yes", "Active Tuberculosis": "yes", "Pulmonary Edema": "no", "Pleural Effusion": "no", "Lung Cancer": "no", "Emphysema": "yes" }	{ "Pneumonia": "yes", "Interstitial Lung Disease": "yes", "Active Tuberculosis": "no", "Pulmonary Edema": "no", "Pleural Effusion": "no", "Lung Cancer": "no", "Emphysema": "yes" }	``` { "Pneumonia": "no", "Interstitial Lung Disease": "yes", "Active Tuberculosis": "no", "Pulmonary Edema": "no", "Pleural Effusion": "no", "Lung Cancer": "no", "Emphysema": "yes" } ```	yes	yes	no	no	no	no	yes
Newly appeared pneumonia in both lungs Resolution of previous atelectasis and consolidation in RML	eumc	1	0	0	0	0	0	0	1	0	0	0	0	0	0	{ "Pneumonia": "yes", "Interstitial Lung Disease": "no", "Active Tuberculosis": "no", "Pulmonary Edema": "no", "Pleural Effusion": "no", "Lung Cancer": "no", "Emphysema": "no" }	{ "Pneumonia": "yes", "Interstitial Lung Disease": "no", "Active Tuberculosis": "no", "Pulmonary Edema": "no", "Pleural Effusion": "no", "Lung Cancer": "no", "Emphysema": "no" }	``` { "Pneumonia": "yes", "Interstitial Lung Disease": "no", "Active Tuberculosis": "no", "Pulmonary Edema": "no", "Pleural Effusion": "no", "Lung Cancer": "no", "Emphysema": "no" } ```	yes	no	no	no	no	no	no
Consolidation in right fissure - r/o atelectasis or effusion Underlying emphysema in both lungs Calcified granuloma in mediastinum	eumc	0	0	0	0	1	0	1	0	0	0	0	1	0	1	{ "Pneumonia": "no", "Interstitial Lung Disease": "no", "Active Tuberculosis": "no", "Pulmonary Edema": "no", "Pleural Effusion": "r/o", "Lung Cancer": "no", "Emphysema": "yes" }	{ "Pneumonia": "no", "Interstitial Lung Disease": "no", "Active Tuberculosis": "no", "Pulmonary Edema": "no", "Pleural Effusion": "yes", "Lung Cancer": "no", "Emphysema": "yes" }	``` { "Pneumonia": "yes", "Interstitial Lung Disease": "no", "Active Tuberculosis": "no", "Pulmonary Edema": "no", "Pleural Effusion": "yes", "Lung Cancer": "no", "Emphysema": "yes" } ```	no	no	no	no	yes	no	yes
Patchy pneumonic consolidation in BLLZ Cardiomegaly	eumc	1	0	0	0	0	0	0	1	0	0	0	0	0	0	{ "Pneumonia": "yes", "Interstitial Lung Disease": "no", "Active Tuberculosis": "no", "Pulmonary Edema": "no", "Pleural Effusion": "no", "Lung Cancer": "no", "Emphysema": "no" }	{ "Pneumonia": "yes", "Interstitial Lung Disease": "no", "Active Tuberculosis": "no", "Pulmonary Edema": "no", "Pleural Effusion": "no", "Lung Cancer": "no", "Emphysema": "no" }	``` { "Pneumonia": "yes", "Interstitial Lung Disease": "no", "Active Tuberculosis": "no", "Pulmonary Edema": "no", "Pleural Effusion": "no", "Lung Cancer": "no", "Emphysema": "no" } ```	yes	no	no	no	no	no	no
Diffuse patchy GGO in both lungs - R/O pneumonia or pulmonary edema Bilateral pleural effusion Cardiomegaly	eumc	1	0	0	1	1	0	0	1	0	0	1	1	0	0	{ "Pneumonia": "yes", "Interstitial Lung Disease": "no", "Active Tuberculosis": "no", "Pulmonary Edema": "yes", "Pleural Effusion": "yes", "Lung Cancer": "no", "Emphysema": "no" }	{ "Pneumonia": "yes", "Interstitial Lung Disease": "no", "Active Tuberculosis": "no", "Pulmonary Edema": "yes", "Pleural Effusion": "yes", "Lung Cancer": "no", "Emphysema": "no" }	``` { "Pneumonia": "cannot be ruled out", "Interstitial Lung Disease": "no", "Active Tuberculosis": "no", "Pulmonary Edema": "cannot be ruled out", "Pleural Effusion": "yes", "Lung Cancer": "no", "Emphysema": "no" } ```	yes	no	no	yes	yes	no	no
Cardiomegaly with atherosclerotic change in aortic knob. Pulmonary tuberculosis in LUL, inactive. Pneumonic infiltration suggested in LLL.	eumc	1	0	0	0	0	0	0	1	0	0	0	0	0	0	{ "Pneumonia": "yes", "Interstitial Lung Disease": "no", "Active Tuberculosis": "no", "Pulmonary Edema": "no", "Pleural Effusion": "no", "Lung Cancer": "no", "Emphysema": "no" }	{ "Pneumonia": "yes", "Interstitial Lung Disease": "no", "Active Tuberculosis": "no", "Pulmonary Edema": "no", "Pleural Effusion": "no", "Lung Cancer": "no", "Emphysema": "no" }	``` { "Pneumonia": "yes", "Interstitial Lung Disease": "no", "Active Tuberculosis": "no", "Pulmonary Edema": "no", "Pleural Effusion": "no", "Lung Cancer": "no", "Emphysema": "no" } ```	yes	no	no	no	no	no	no
Right pleural effusion	eumc	0	0	0	0	1	0	0	0	0	0	0	1	0	0	{ "Pneumonia": "no", "Interstitial Lung Disease": "no", "Active Tuberculosis": "no", "Pulmonary Edema": "no", "Pleural Effusion": "yes", "Lung Cancer": "no", "Emphysema": "no" }	{ "Pneumonia": "no", "Interstitial Lung Disease": "no", "Active Tuberculosis": "no", "Pulmonary Edema": "no", "Pleural Effusion": "yes", "Lung Cancer": "no", "Emphysema": "no" }	``` { "Pneumonia": "no", "Interstitial Lung Disease": "no", "Active Tuberculosis": "no", "Pulmonary Edema": "no", "Pleural Effusion": "yes", "Lung Cancer": "no", "Emphysema": "no" } ```	no	no	no	no	yes	no	no
No change of bilateral pleural effusion - s/p PCD insertion, both. Pneumonic infiltration in both lungs. R/O Pulmonary congestion s/p tracheostomy s/p L-tube insertion	eumc	1	0	0	1	0	0	0	1	0	0	1	1	0	0	{ "Pneumonia": "yes", "Interstitial Lung Disease": "no", "Active Tuberculosis": "no", "Pulmonary Edema": "no", "Pleural Effusion": "yes", "Lung Cancer": "no", "Emphysema": "no" }	{ "Pneumonia": "yes", "Interstitial Lung Disease": "no", "Active Tuberculosis": "no", "Pulmonary Edema": "yes", "Pleural Effusion": "yes", "Lung Cancer": "no", "Emphysema": "no" }	``` { "Pneumonia": "yes", "Interstitial Lung Disease": "no", "Active Tuberculosis": "no", "Pulmonary Edema": "yes", "Pleural Effusion": "yes", "Lung Cancer": "no", "Emphysema": "no" } ```	yes	no	no	yes	yes	no	no
Sternal wiring state. Cardiomegaly. Pulmonary congestion.	eumc	0	0	0	1	0	0	0	0	0	0	1	0	0	0	{ "Pneumonia": "no", "Interstitial Lung Disease": "no", "Active Tuberculosis": "no", "Pulmonary Edema": "yes", "Pleural Effusion": "no", "Lung Cancer": "no", "Emphysema": "no" }	{ "Pneumonia": "no", "Interstitial Lung Disease": "no", "Active Tuberculosis": "no", "Pulmonary Edema": "yes", "Pleural Effusion": "no", "Lung Cancer": "no", "Emphysema": "no" }	{ "Pneumonia": "no", "Interstitial Lung Disease": "no", "Active Tuberculosis": "no", "Pulmonary Edema": "yes", "Pleural Effusion": "no", "Lung Cancer": "no", "Emphysema": "no" }	no	no	no	yes	no	no	no
R/O pneumonia in RUL	eumc	1	0	0	0	0	0	0	1	0	0	0	0	0	0	{ "Pneumonia": "yes" }	{ "Pneumonia": "yes", "Interstitial Lung Disease": "no", "Active Tuberculosis": "no", "Pulmonary Edema": "no", "Pleural Effusion": "no", "Lung Cancer": "no", "Emphysema": "no" }	``` { "Pneumonia": "yes", "Interstitial Lung Disease": "no", "Active Tuberculosis": "no", "Pulmonary Edema": "no", "Pleural Effusion": "no", "Lung Cancer": "no", "Emphysema": "no" } ```	yes	no	no	no	no	no	no
Pneumonic infiltration in both lungs. R/O Pulmonary congestion Calcified granuloma in LLL.	eumc	1	0	0	1	0	0	0	1	0	0	1	0	0	0	{ "Pneumonia": "yes", "Interstitial Lung Disease": "no", "Active Tuberculosis": "no", "Pulmonary Edema": "no", "Pleural Effusion": "no", "Lung Cancer": "no", "Emphysema": "no" }	{ "Pneumonia": "yes", "Interstitial Lung Disease": "no", "Active Tuberculosis": "no", "Pulmonary Edema": "no", "Pleural Effusion": "no", "Lung Cancer": "no", "Emphysema": "no" }	``` { "Pneumonia": "yes", "Interstitial Lung Disease": "no", "Active Tuberculosis": "no", "Pulmonary Edema": "yes", "Pleural Effusion": "no", "Lung Cancer": "no", "Emphysema": "no" } ```	yes	no	no	no	no	no	no
Small bilateral pleural effusion	eumc	0	0	0	0	1	0	0	0	0	0	0	1	0	0	{ "Pneumonia": "no", "Interstitial Lung Disease": "no", "Active Tuberculosis": "no", "Pulmonary Edema": "no", "Pleural Effusion": "yes", "Lung Cancer": "no", "Emphysema": "no" }	{ "Pneumonia": "no", "Interstitial Lung Disease": "no", "Active Tuberculosis": "no", "Pulmonary Edema": "no", "Pleural Effusion": "yes", "Lung Cancer": "no", "Emphysema": "no" }	``` { "Pneumonia": "no", "Interstitial Lung Disease": "no", "Active Tuberculosis": "no", "Pulmonary Edema": "no", "Pleural Effusion": "yes", "Lung Cancer": "no", "Emphysema": "no" } ```	no	no	no	no	yes	no	no
Probable left pleural effusion	eumc	0	0	0	0	1	0	0	0	0	0	0	1	0	0	{ "Pneumonia": "no", "Interstitial Lung Disease": "no", "Active Tuberculosis": "no", "Pulmonary Edema": "no", "Pleural Effusion": "yes", "Lung Cancer": "no", "Emphysema": "no" }	{ "Pneumonia": "no", "Interstitial Lung Disease": "no", "Active Tuberculosis": "no", "Pulmonary Edema": "no", "Pleural Effusion": "yes", "Lung Cancer": "no", "Emphysema": "no" }	``` { "Pneumonia": "no", "Interstitial Lung Disease": "no", "Active Tuberculosis": "no", "Pulmonary Edema": "no", "Pleural Effusion": "yes", "Lung Cancer": "no", "Emphysema": "no" } ```	no	no	no	no	yes	no	no
Interval improvement of pneumonic infiltration in left lung Fibrosis with emphysema in LLL	eumc	1	0	0	0	0	0	1	1	0	0	0	0	0	1	{ "Pneumonia": "no", "Interstitial Lung Disease": "no", "Active Tuberculosis": "no", "Pulmonary Edema": "no", "Pleural Effusion": "no", "Lung Cancer": "no", "Emphysema": "yes" }	{ "Pneumonia": "yes", "Interstitial Lung Disease": "yes", "Active Tuberculosis": "no", "Pulmonary Edema": "no", "Pleural Effusion": "no", "Lung Cancer": "no", "Emphysema": "yes" }	``` { "Pneumonia": "no", "Interstitial Lung Disease": "no", "Active Tuberculosis": "no", "Pulmonary Edema": "no", "Pleural Effusion": "no", "Lung Cancer": "no", "Emphysema": "yes" } ```	yes	yes	no	no	no	no	yes
A pulmonary mass in LULZ, probable lung cancer Pneumonic infiltration in BLLZ	eumc	1	0	0	0	0	1	0	1	0	0	0	0	1	0	{ "Pneumonia": "yes", "Interstitial Lung Disease": "no", "Active Tuberculosis": "no", "Pulmonary Edema": "no", "Pleural Effusion": "no", "Lung Cancer": "yes", "Emphysema": "no" }	{ "Pneumonia": "yes", "Interstitial Lung Disease": "no", "Active Tuberculosis": "no", "Pulmonary Edema": "no", "Pleural Effusion": "no", "Lung Cancer": "yes", "Emphysema": "no" }	``` { "Pneumonia": "yes", "Interstitial Lung Disease": "no", "Active Tuberculosis": "no", "Pulmonary Edema": "no", "Pleural Effusion": "no", "Lung Cancer": "yes", "Emphysema": "no" } ```	yes	no	no	no	no	yes	no
Interval decreased size of loculated left pleural effusion ( or hemothorax) Otherwise, no significant change	eumc	0	0	0	0	1	0	0	0	0	0	0	1	0	0	{ "Pneumonia": "no", "Interstitial Lung Disease": "no", "Active Tuberculosis": "no", "Pulmonary Edema": "no", "Pleural Effusion": "yes", "Lung Cancer": "no", "Emphysema": "no" }	{ "Pneumonia": "no", "Interstitial Lung Disease": "no", "Active Tuberculosis": "no", "Pulmonary Edema": "no", "Pleural Effusion": "yes", "Lung Cancer": "no", "Emphysema": "no" }	{ "Pneumonia": "no", "Interstitial Lung Disease": "no", "Active Tuberculosis": "no", "Pulmonary Edema": "no", "Pleural Effusion": "yes", "Lung Cancer": "no", "Emphysema": "no" }	no	no	no	no	yes	no	no
Pleural effusion, right.	eumc	0	0	0	0	1	0	0	0	0	0	0	1	0	0	{ "Pneumonia": "no", "Interstitial Lung Disease": "no", "Active Tuberculosis": "no", "Pulmonary Edema": "no", "Pleural Effusion": "yes", "Lung Cancer": "no", "Emphysema": "no" }	{ "Pneumonia": "no", "Interstitial Lung Disease": "no", "Active Tuberculosis": "no", "Pulmonary Edema": "no", "Pleural Effusion": "yes", "Lung Cancer": "no", "Emphysema": "no" }	``` { "Pneumonia": "no", "Interstitial Lung Disease": "no", "Active Tuberculosis": "no", "Pulmonary Edema": "no", "Pleural Effusion": "yes", "Lung Cancer": "no", "Emphysema": "no" } ```	no	no	no	no	yes	no	no
Linear atelectasis in BLL r/o left pleural effusion	eumc	0	0	0	0	1	0	0	0	0	0	0	1	0	0	{ "Pneumonia": "no", "Interstitial Lung Disease": "no", "Active Tuberculosis": "no", "Pulmonary Edema": "no", "Pleural Effusion": "yes", "Lung Cancer": "no", "Emphysema": "no" }	{ "Pneumonia": "no", "Interstitial Lung Disease": "no", "Active Tuberculosis": "no", "Pulmonary Edema": "no", "Pleural Effusion": "yes", "Lung Cancer": "no", "Emphysema": "no" }	``` { "Pneumonia": "no", "Interstitial Lung Disease": "no", "Active Tuberculosis": "no", "Pulmonary Edema": "no", "Pleural Effusion": "possible", "Lung Cancer": "no", "Emphysema": "no" } ```	no	no	no	no	yes	no	no
Increased opacity in LLLZ - R/O pneumonia aggravation or left pleural effusion Otherwise, no significant interval change	eumc	1	0	0	0	1	0	0	1	0	0	0	1	0	0	{ "Pneumonia": "yes", "Interstitial Lung Disease": "no", "Active Tuberculosis": "no", "Pulmonary Edema": "no", "Pleural Effusion": "yes", "Lung Cancer": "no", "Emphysema": "no" }	{ "Pneumonia": "yes", "Interstitial Lung Disease": "no", "Active Tuberculosis": "no", "Pulmonary Edema": "no", "Pleural Effusion": "yes", "Lung Cancer": "no", "Emphysema": "no" }	``` { "Pneumonia": "yes", "Interstitial Lung Disease": "no", "Active Tuberculosis": "no", "Pulmonary Edema": "no", "Pleural Effusion": "yes", "Lung Cancer": "no", "Emphysema": "no" } ```	yes	no	no	no	yes	no	no
1. Multifocal ill-defined GGO in both lungs, consolidation in RML and LLL --> r/o pneumonia 2. Focal bronchiectasis in RML	eumc	1	0	0	0	0	0	0	1	0	0	0	0	0	0	{ "Pneumonia": "yes", "Interstitial Lung Disease": "no", "Active Tuberculosis": "no", "Pulmonary Edema": "no", "Pleural Effusion": "no", "Lung Cancer": "no", "Emphysema": "no" }	{ "Pneumonia": "yes", "Interstitial Lung Disease": "no", "Active Tuberculosis": "no", "Pulmonary Edema": "no", "Pleural Effusion": "no", "Lung Cancer": "no", "Emphysema": "no" }	``` { "Pneumonia": "yes", "Interstitial Lung Disease": "no", "Active Tuberculosis": "no", "Pulmonary Edema": "no", "Pleural Effusion": "no", "Lung Cancer": "no", "Emphysema": "no" } ```	yes	no	no	no	no	no	no
Patchy consolidation in BLL and LUL --> r/o pneumonia Bilateral pleural thickening with calcification --> r/o asbestos-related pleural disease	eumc	1	0	0	0	0	0	0	1	0	0	0	0	0	0	{ "Pneumonia": "r/o", "Interstitial Lung Disease": "no", "Active Tuberculosis": "no", "Pulmonary Edema": "no", "Pleural Effusion": "no", "Lung Cancer": "no", "Emphysema": "no" }	{ "Pneumonia": "yes", "Interstitial Lung Disease": "no", "Active Tuberculosis": "no", "Pulmonary Edema": "no", "Pleural Effusion": "no", "Lung Cancer": "no", "Emphysema": "no" }	``` { "Pneumonia": "yes", "Interstitial Lung Disease": "no", "Active Tuberculosis": "no", "Pulmonary Edema": "no", "Pleural Effusion": "no", "Lung Cancer": "no", "Emphysema": "no" } ```	yes	no	no	no	no	no	no
Cavitary consolidation in BUL with multiple nodules in both lungs --> r/o active pulmonary tuberculosis r/o pneumonia Rec) sputum AFB correlation	eumc	1	0	1	0	0	0	0	1	0	1	0	0	0	0	{ "Pneumonia": "yes", "Interstitial Lung Disease": "no", "Active Tuberculosis": "yes", "Pulmonary Edema": "no", "Pleural Effusion": "no", "Lung Cancer": "no", "Emphysema": "no" }	{ "Pneumonia": "no", "Interstitial Lung Disease": "no", "Active Tuberculosis": "yes", "Pulmonary Edema": "no", "Pleural Effusion": "no", "Lung Cancer": "no", "Emphysema": "no" }	``` { "Pneumonia": "yes", "Interstitial Lung Disease": "no", "Active Tuberculosis": "yes", "Pulmonary Edema": "no", "Pleural Effusion": "no", "Lung Cancer": "no", "Emphysema": "no" } ```	no	no	yes	no	no	no	no
Increased left pleural effusion Near total atelectasis in left lung - with trachea deviation No change of right pleural effusion	eumc	0	0	0	0	1	0	0	0	0	0	0	1	0	0	{ "Pneumonia": "no", "Interstitial Lung Disease": "no", "Active Tuberculosis": "no", "Pulmonary Edema": "no", "Pleural Effusion": "yes", "Lung Cancer": "no", "Emphysema": "no" }	{ "Pneumonia": "no", "Interstitial Lung Disease": "no", "Active Tuberculosis": "no", "Pulmonary Edema": "no", "Pleural Effusion": "yes", "Lung Cancer": "no", "Emphysema": "no" }	``` { "Pneumonia": "no", "Interstitial Lung Disease": "no", "Active Tuberculosis": "no", "Pulmonary Edema": "no", "Pleural Effusion": "yes", "Lung Cancer": "no", "Emphysema": "no" } ```	no	no	no	no	yes	no	no
r/o left pleural effusion with pleural thickening Otherwise not remarkable	eumc	0	0	0	0	1	0	0	0	0	0	0	1	0	0	{ "Pneumonia": "no", "Interstitial Lung Disease": "no", "Active Tuberculosis": "no", "Pulmonary Edema": "no", "Pleural Effusion": "yes", "Lung Cancer": "no", "Emphysema": "no" }	{ "Pneumonia": "no", "Interstitial Lung Disease": "no", "Active Tuberculosis": "no", "Pulmonary Edema": "no", "Pleural Effusion": "yes", "Lung Cancer": "no", "Emphysema": "no" }	``` { "Pneumonia": "no", "Interstitial Lung Disease": "no", "Active Tuberculosis": "no", "Pulmonary Edema": "no", "Pleural Effusion": "yes", "Lung Cancer": "no", "Emphysema": "no" } ```	no	no	no	no	yes	no	no
Cardiomegaly. Pneumonic infiltration suggested in RLL. Pleural effusion, right.	eumc	1	0	0	0	1	0	0	1	0	0	0	1	0	0	{ "Pneumonia": "yes", "Interstitial Lung Disease": "no", "Active Tuberculosis": "no", "Pulmonary Edema": "no", "Pleural Effusion": "yes", "Lung Cancer": "no", "Emphysema": "no" }	{ "Pneumonia": "yes", "Interstitial Lung Disease": "no", "Active Tuberculosis": "no", "Pulmonary Edema": "no", "Pleural Effusion": "yes", "Lung Cancer": "no", "Emphysema": "no" }	``` { "Pneumonia": "yes", "Interstitial Lung Disease": "no", "Active Tuberculosis": "no", "Pulmonary Edema": "no", "Pleural Effusion": "yes", "Lung Cancer": "no", "Emphysema": "no" } ```	yes	no	no	no	yes	no	no
Bilateral pleural effusion.	eumc	0	0	0	0	1	0	0	0	0	0	0	1	0	0	{ "Pneumonia": "no", "Interstitial Lung Disease": "no", "Active Tuberculosis": "no", "Pulmonary Edema": "no", "Pleural Effusion": "yes", "Lung Cancer": "no", "Emphysema": "no" }	{ "Pneumonia": "no", "Interstitial Lung Disease": "no", "Active Tuberculosis": "no", "Pulmonary Edema": "no", "Pleural Effusion": "yes", "Lung Cancer": "no", "Emphysema": "no" }	``` { "Pneumonia": "no", "Interstitial Lung Disease": "no", "Active Tuberculosis": "no", "Pulmonary Edema": "no", "Pleural Effusion": "yes", "Lung Cancer": "no", "Emphysema": "no" } ```	no	no	no	no	yes	no	no
No interval change of mass-like lesion in RLL - probable pneumonia Bilateral pleural effusion with probable atelectasis	eumc	1	0	0	0	0	0	0	1	0	0	0	1	0	0	{ "Pneumonia": "probable", "Interstitial Lung Disease": "no", "Active Tuberculosis": "no", "Pulmonary Edema": "no", "Pleural Effusion": "yes", "Lung Cancer": "no", "Emphysema": "no" }	{ "Pneumonia": "yes", "Interstitial Lung Disease": "no", "Active Tuberculosis": "no", "Pulmonary Edema": "no", "Pleural Effusion": "yes", "Lung Cancer": "no", "Emphysema": "no" }	``` { "Pneumonia": "yes", "Interstitial Lung Disease": "no", "Active Tuberculosis": "no", "Pulmonary Edema": "no", "Pleural Effusion": "yes", "Lung Cancer": "no", "Emphysema": "no" } ```	yes	no	no	no	yes	no	no
Cardiomegaly with pulmonary edemas. R/O Multifocal hazy both lung pneumonia. s/p pacemaker insertion s/p L-tube insertion	eumc	1	0	0	1	0	0	0	1	0	0	1	0	0	0	{ "Pneumonia": "yes", "Interstitial Lung Disease": "no", "Active Tuberculosis": "no", "Pulmonary Edema": "yes", "Pleural Effusion": "no", "Lung Cancer": "no", "Emphysema": "no" }	{ "Pneumonia": "yes", "Interstitial Lung Disease": "no", "Active Tuberculosis": "no", "Pulmonary Edema": "yes", "Pleural Effusion": "no", "Lung Cancer": "no", "Emphysema": "no" }	``` { "Pneumonia": "yes", "Interstitial Lung Disease": "no", "Active Tuberculosis": "no", "Pulmonary Edema": "yes", "Pleural Effusion": "no", "Lung Cancer": "no", "Emphysema": "no" } ```	yes	no	no	yes	no	no	no
Decreased right pleural effusion with right PCD insertion.	eumc	0	0	0	0	1	0	0	0	0	0	0	1	0	0	{ "Pneumonia": "no", "Interstitial Lung Disease": "no", "Active Tuberculosis": "no", "Pulmonary Edema": "no", "Pleural Effusion": "yes", "Lung Cancer": "no", "Emphysema": "no" }	{ "Pneumonia": "no", "Interstitial Lung Disease": "no", "Active Tuberculosis": "no", "Pulmonary Edema": "no", "Pleural Effusion": "yes", "Lung Cancer": "no", "Emphysema": "no" }	{ "Pneumonia": "no", "Interstitial Lung Disease": "no", "Active Tuberculosis": "no", "Pulmonary Edema": "no", "Pleural Effusion": "yes", "Lung Cancer": "no", "Emphysema": "no" }	no	no	no	no	yes	no	no
Increased opacity in LLL R/O focal pneumonia or atelectasis	eumc	1	0	0	0	0	0	0	1	0	0	0	0	0	0	{ "Pneumonia": "yes", "Interstitial Lung Disease": "no", "Active Tuberculosis": "no", "Pulmonary Edema": "no", "Pleural Effusion": "no", "Lung Cancer": "no", "Emphysema": "no" }	{ "Pneumonia": "yes", "Interstitial Lung Disease": "no", "Active Tuberculosis": "no", "Pulmonary Edema": "no", "Pleural Effusion": "no", "Lung Cancer": "no", "Emphysema": "no" }	{ "Pneumonia": "yes", "Interstitial Lung Disease": "no", "Active Tuberculosis": "no", "Pulmonary Edema": "no", "Pleural Effusion": "no", "Lung Cancer": "no", "Emphysema": "no" }	yes	no	no	no	no	no	no
Probable pneumonia in both lungs with pulmonary edema	eumc	1	0	0	1	0	0	0	1	0	0	1	0	0	0	{ "Pneumonia": "yes", "Interstitial Lung Disease": "no", "Active Tuberculosis": "no", "Pulmonary Edema": "yes", "Pleural Effusion": "no", "Lung Cancer": "no", "Emphysema": "no" }	{ "Pneumonia": "yes", "Interstitial Lung Disease": "no", "Active Tuberculosis": "no", "Pulmonary Edema": "yes", "Pleural Effusion": "no", "Lung Cancer": "no", "Emphysema": "no" }	``` { "Pneumonia": "yes", "Interstitial Lung Disease": "no", "Active Tuberculosis": "no", "Pulmonary Edema": "yes", "Pleural Effusion": "no", "Lung Cancer": "no", "Emphysema": "no" } ```	yes	no	no	yes	no	no	no
Pneumoperitneum, probable post op change Linear atelectasis in BLLZ R/O left pleural effusion	eumc	0	0	0	0	1	0	0	0	0	0	0	1	0	0	{ "Pneumonia": "no", "Interstitial Lung Disease": "no", "Active Tuberculosis": "no", "Pulmonary Edema": "no", "Pleural Effusion": "yes", "Lung Cancer": "no", "Emphysema": "no" }	{ "Pneumonia": "no", "Interstitial Lung Disease": "no", "Active Tuberculosis": "no", "Pulmonary Edema": "no", "Pleural Effusion": "yes", "Lung Cancer": "no", "Emphysema": "no" }	{ "Pneumonia": "no", "Interstitial Lung Disease": "no", "Active Tuberculosis": "no", "Pulmonary Edema": "no", "Pleural Effusion": "yes", "Lung Cancer": "no", "Emphysema": "no" }	no	no	no	no	yes	no	no
No change of consolidation in LLL R/O interstitial pneumonia	eumc	0	1	0	0	0	0	0	0	1	0	0	0	0	0	{ "Pneumonia": "no", "Interstitial Lung Disease": "yes", "Active Tuberculosis": "no", "Pulmonary Edema": "no", "Pleural Effusion": "no", "Lung Cancer": "no", "Emphysema": "no" }	{ "Pneumonia": "yes", "Interstitial Lung Disease": "no", "Active Tuberculosis": "no", "Pulmonary Edema": "no", "Pleural Effusion": "no", "Lung Cancer": "no", "Emphysema": "no" }	``` { "Pneumonia": "no", "Interstitial Lung Disease": "yes", "Active Tuberculosis": "no", "Pulmonary Edema": "no", "Pleural Effusion": "no", "Lung Cancer": "no", "Emphysema": "no" } ```	yes	no	no	no	no	no	no
Decreased left pleural effusion - s/p chest PCD insertion	eumc	0	0	0	0	1	0	0	0	0	0	0	1	0	0	{ "Pneumonia": "no", "Interstitial Lung Disease": "no", "Active Tuberculosis": "no", "Pulmonary Edema": "no", "Pleural Effusion": "yes", "Lung Cancer": "no", "Emphysema": "no" }	{ "Pneumonia": "no", "Interstitial Lung Disease": "no", "Active Tuberculosis": "no", "Pulmonary Edema": "no", "Pleural Effusion": "yes", "Lung Cancer": "no", "Emphysema": "no" }	``` { "Pneumonia": "no", "Interstitial Lung Disease": "no", "Active Tuberculosis": "no", "Pulmonary Edema": "no", "Pleural Effusion": "yes", "Lung Cancer": "no", "Emphysema": "no" } ```	no	no	no	no	yes	no	no
Pulmonary interstitial edema with bilateral pleural effusion No change of calcified inactive TB in RML, RLL	eumc	0	0	0	1	1	0	0	0	0	0	1	1	0	0	{ "Pneumonia": "no", "Interstitial Lung Disease": "yes", "Active Tuberculosis": "no", "Pulmonary Edema": "yes", "Pleural Effusion": "yes", "Lung Cancer": "no", "Emphysema": "no" }	{ "Pneumonia": "no", "Interstitial Lung Disease": "no", "Active Tuberculosis": "no", "Pulmonary Edema": "yes", "Pleural Effusion": "yes", "Lung Cancer": "no", "Emphysema": "no" }	``` { "Pneumonia": "no", "Interstitial Lung Disease": "yes", "Active Tuberculosis": "no", "Pulmonary Edema": "yes", "Pleural Effusion": "yes", "Lung Cancer": "no", "Emphysema": "no" } ```	no	no	no	yes	yes	no	no
Pulmonary tuberculosis in RUL, inactive. Pulmonary congestion. R/O Pneumonic infiltration in RLL	eumc	1	0	0	1	0	0	0	1	0	0	1	0	0	0	{ "Pneumonia": "no", "Interstitial Lung Disease": "no", "Active Tuberculosis": "no", "Pulmonary Edema": "no", "Pleural Effusion": "no", "Lung Cancer": "no", "Emphysema": "no" }	{ "Pneumonia": "yes", "Interstitial Lung Disease": "no", "Active Tuberculosis": "no", "Pulmonary Edema": "yes", "Pleural Effusion": "no", "Lung Cancer": "no", "Emphysema": "no" }	``` { "Pneumonia": "yes", "Interstitial Lung Disease": "no", "Active Tuberculosis": "no", "Pulmonary Edema": "yes", "Pleural Effusion": "no", "Lung Cancer": "no", "Emphysema": "no" } ```	yes	no	no	yes	no	no	no
Increased consolidation in LLL - r/o atelectasis and combined pneumonia Otherwise, no significant change	eumc	1	0	0	0	0	0	0	1	0	0	0	0	0	0	{ "Pneumonia": "yes", "Interstitial Lung Disease": "no", "Active Tuberculosis": "no", "Pulmonary Edema": "no", "Pleural Effusion": "no", "Lung Cancer": "no", "Emphysema": "no" }	{ "Pneumonia": "yes", "Interstitial Lung Disease": "no", "Active Tuberculosis": "no", "Pulmonary Edema": "no", "Pleural Effusion": "no", "Lung Cancer": "no", "Emphysema": "no" }	``` { "Pneumonia": "yes", "Interstitial Lung Disease": "no", "Active Tuberculosis": "no", "Pulmonary Edema": "no", "Pleural Effusion": "no", "Lung Cancer": "no", "Emphysema": "no" } ```	yes	no	no	no	no	no	no
No change of subpleural reticulation in both lungs - r/o idiopathic interstitial pneumonia Right pleural effusion	eumc	0	1	0	0	0	0	0	0	1	0	0	1	0	0	{ "Pneumonia": "no", "Interstitial Lung Disease": "yes", "Active Tuberculosis": "no", "Pulmonary Edema": "no", "Pleural Effusion": "yes", "Lung Cancer": "no", "Emphysema": "no" }	{ "Pneumonia": "no", "Interstitial Lung Disease": "yes", "Active Tuberculosis": "no", "Pulmonary Edema": "no", "Pleural Effusion": "yes", "Lung Cancer": "no", "Emphysema": "no" }	``` { "Pneumonia": "no", "Interstitial Lung Disease": "yes", "Active Tuberculosis": "no", "Pulmonary Edema": "no", "Pleural Effusion": "yes", "Lung Cancer": "no", "Emphysema": "no" } ```	no	yes	no	no	yes	no	no
Patchy consolidation in BLL - R/O pneumonia	eumc	1	0	0	0	0	0	0	1	0	0	0	0	0	0	{ "Pneumonia": "yes" }	{ "Pneumonia": "yes", "Interstitial Lung Disease": "no", "Active Tuberculosis": "no", "Pulmonary Edema": "no", "Pleural Effusion": "no", "Lung Cancer": "no", "Emphysema": "no" }	``` { "Pneumonia": "yes", "Interstitial Lung Disease": "no", "Active Tuberculosis": "no", "Pulmonary Edema": "no", "Pleural Effusion": "no", "Lung Cancer": "no", "Emphysema": "no" } ```	yes	no	no	no	no	no	no
Subpleural reticulation in BLLz - r/o interstitial lung abnormality (ILA) Probable stable TB in BUL	eumc	0	1	0	0	0	0	0	0	1	0	0	0	0	0	{ "Pneumonia": "no", "Interstitial Lung Disease": "yes", "Active Tuberculosis": "yes", "Pulmonary Edema": "no", "Pleural Effusion": "no", "Lung Cancer": "no", "Emphysema": "no" }	{ "Pneumonia": "no", "Interstitial Lung Disease": "yes", "Active Tuberculosis": "no", "Pulmonary Edema": "no", "Pleural Effusion": "no", "Lung Cancer": "no", "Emphysema": "no" }	``` { "Pneumonia": "no", "Interstitial Lung Disease": "yes", "Active Tuberculosis": "yes", "Pulmonary Edema": "no", "Pleural Effusion": "no", "Lung Cancer": "no", "Emphysema": "no" } ```	no	yes	no	no	no	no	no
Pulmonary tuberculosis in RUL, inactive. Idiopathic pulmonary fibrosis in RLL.	eumc	0	1	0	0	0	0	0	0	1	0	0	0	0	0	{ "Pneumonia": "no", "Interstitial Lung Disease": "yes", "Active Tuberculosis": "no", "Pulmonary Edema": "no", "Pleural Effusion": "no", "Lung Cancer": "no", "Emphysema": "no" }	{ "Pneumonia": "no", "Interstitial Lung Disease": "yes", "Active Tuberculosis": "no", "Pulmonary Edema": "no", "Pleural Effusion": "no", "Lung Cancer": "no", "Emphysema": "no" }	``` { "Pneumonia": "no", "Interstitial Lung Disease": "yes", "Active Tuberculosis": "no", "Pulmonary Edema": "no", "Pleural Effusion": "no", "Lung Cancer": "no", "Emphysema": "no" } ```	no	yes	no	no	no	no	no
Multifocal ground-glass opacity in both lungs --> r/o pneumonia (COVID-19 pneumonia)	eumc	1	0	0	0	0	0	0	1	0	0	0	0	0	0	{ "Pneumonia": "yes", "Interstitial Lung Disease": "no", "Active Tuberculosis": "no", "Pulmonary Edema": "no", "Pleural Effusion": "no", "Lung Cancer": "no", "Emphysema": "no" }	{ "Pneumonia": "yes", "Interstitial Lung Disease": "no", "Active Tuberculosis": "no", "Pulmonary Edema": "no", "Pleural Effusion": "no", "Lung Cancer": "no", "Emphysema": "no" }	``` { "Pneumonia": "yes", "Interstitial Lung Disease": "no", "Active Tuberculosis": "no", "Pulmonary Edema": "no", "Pleural Effusion": "no", "Lung Cancer": "no", "Emphysema": "no" } ```	yes	no	no	no	no	no	no
Slightly increased bilateral pleural effusion Otherwise, no significant interval change.	eumc	0	0	0	0	1	0	0	0	0	0	0	1	0	0	{ "Pneumonia": "no", "Interstitial Lung Disease": "no", "Active Tuberculosis": "no", "Pulmonary Edema": "no", "Pleural Effusion": "yes", "Lung Cancer": "no", "Emphysema": "no" }	{ "Pneumonia": "no", "Interstitial Lung Disease": "no", "Active Tuberculosis": "no", "Pulmonary Edema": "no", "Pleural Effusion": "yes", "Lung Cancer": "no", "Emphysema": "no" }	``` { "Pneumonia": "no", "Interstitial Lung Disease": "no", "Active Tuberculosis": "no", "Pulmonary Edema": "no", "Pleural Effusion": "yes", "Lung Cancer": "no", "Emphysema": "no" } ```	no	no	no	no	yes	no	no
Mass like lesion in RUL - r/o lung cancer Right pleural effusion	eumc	0	0	0	0	1	1	0	0	0	0	0	1	1	0	{ "Pneumonia": "no", "Interstitial Lung Disease": "no", "Active Tuberculosis": "no", "Pulmonary Edema": "no", "Pleural Effusion": "yes", "Lung Cancer": "yes", "Emphysema": "no" }	{ "Pneumonia": "no", "Interstitial Lung Disease": "no", "Active Tuberculosis": "no", "Pulmonary Edema": "no", "Pleural Effusion": "yes", "Lung Cancer": "yes", "Emphysema": "no" }	``` { "Pneumonia": "no", "Interstitial Lung Disease": "no", "Active Tuberculosis": "no", "Pulmonary Edema": "no", "Pleural Effusion": "yes", "Lung Cancer": "yes", "Emphysema": "no" } ```	no	no	no	no	yes	yes	no
No change of pneumonia in both lungs since 2022-08-19 No change of diffuse bronchiectasis, ephysema, fibrosis, pleural thickening in both lungs	eumc	1	0	0	0	0	0	1	1	0	0	0	0	0	1	{ "Pneumonia": "no", "Interstitial Lung Disease": "no", "Active Tuberculosis": "no", "Pulmonary Edema": "no", "Pleural Effusion": "no", "Lung Cancer": "no", "Emphysema": "yes" }	{ "Pneumonia": "yes", "Interstitial Lung Disease": "yes", "Active Tuberculosis": "no", "Pulmonary Edema": "no", "Pleural Effusion": "no", "Lung Cancer": "no", "Emphysema": "yes" }	``` { "Pneumonia": "no", "Interstitial Lung Disease": "no", "Active Tuberculosis": "no", "Pulmonary Edema": "no", "Pleural Effusion": "no", "Lung Cancer": "no", "Emphysema": "yes" } ```	yes	yes	no	no	no	no	yes
Patchy consolidation in both lungs. - probable pneumonia in both lungs.	eumc	1	0	0	0	0	0	0	1	0	0	0	0	0	0	{ "Pneumonia": "yes", "Interstitial Lung Disease": "no", "Active Tuberculosis": "no", "Pulmonary Edema": "no", "Pleural Effusion": "no", "Lung Cancer": "no", "Emphysema": "no" }	{ "Pneumonia": "yes", "Interstitial Lung Disease": "no", "Active Tuberculosis": "no", "Pulmonary Edema": "no", "Pleural Effusion": "no", "Lung Cancer": "no", "Emphysema": "no" }	``` { "Pneumonia": "yes", "Interstitial Lung Disease": "no", "Active Tuberculosis": "no", "Pulmonary Edema": "no", "Pleural Effusion": "no", "Lung Cancer": "no", "Emphysema": "no" } ```	yes	no	no	no	no	no	no
1. Subpleural reticulation with fibrosis in both lungs --> r/o idiopathic interstitial pneumonia r/o asbestosis 2. Calcified pleural plaques in both hemothoraces --> r/o asbestos-related pleural disease	eumc	0	1	0	0	0	0	0	0	1	0	0	0	0	0	{ "Pneumonia": "no", "Interstitial Lung Disease": "yes", "Active Tuberculosis": "no", "Pulmonary Edema": "no", "Pleural Effusion": "no", "Lung Cancer": "no", "Emphysema": "no" }	{ "Pneumonia": "no", "Interstitial Lung Disease": "yes", "Active Tuberculosis": "no", "Pulmonary Edema": "no", "Pleural Effusion": "no", "Lung Cancer": "no", "Emphysema": "no" }	``` { "Pneumonia": "no", "Interstitial Lung Disease": "yes", "Active Tuberculosis": "no", "Pulmonary Edema": "no", "Pleural Effusion": "no", "Lung Cancer": "no", "Emphysema": "no" } ```	no	yes	no	no	no	no	no
Increased bilateral pleural effusion and probable pulmonary edema. R/O combined pnuemonia.	eumc	1	0	0	0	0	0	0	1	0	0	0	1	0	0	{ "Pneumonia": "yes", "Interstitial Lung Disease": "no", "Active Tuberculosis": "no", "Pulmonary Edema": "yes", "Pleural Effusion": "yes", "Lung Cancer": "no", "Emphysema": "no" }	{ "Pneumonia": "probable", "Interstitial Lung Disease": "no", "Active Tuberculosis": "no", "Pulmonary Edema": "yes", "Pleural Effusion": "yes", "Lung Cancer": "no", "Emphysema": "no" }	``` { "Pneumonia": "yes", "Interstitial Lung Disease": "no", "Active Tuberculosis": "no", "Pulmonary Edema": "yes", "Pleural Effusion": "yes", "Lung Cancer": "no", "Emphysema": "no" } ```	probable	no	no	yes	yes	no	no
Consolidation in RMLz - probable pneumoina	eumc	1	0	0	0	0	0	0	1	0	0	0	0	0	0	{ "Pneumonia": "yes", "Interstitial Lung Disease": "no", "Active Tuberculosis": "no", "Pulmonary Edema": "no", "Pleural Effusion": "no", "Lung Cancer": "no", "Emphysema": "no" }	{ "Pneumonia": "yes", "Interstitial Lung Disease": "no", "Active Tuberculosis": "no", "Pulmonary Edema": "no", "Pleural Effusion": "no", "Lung Cancer": "no", "Emphysema": "no" }	``` { "Pneumonia": "yes", "Interstitial Lung Disease": "no", "Active Tuberculosis": "no", "Pulmonary Edema": "no", "Pleural Effusion": "no", "Lung Cancer": "no", "Emphysema": "no" } ```	yes	no	no	no	no	no	no
Increased consolidation in both lungs - suspicious aggravation of pneumonia	eumc	1	0	0	0	0	0	0	1	0	0	0	0	0	0	{ "Pneumonia": "yes", "Interstitial Lung Disease": "no", "Active Tuberculosis": "no", "Pulmonary Edema": "no", "Pleural Effusion": "no", "Lung Cancer": "no", "Emphysema": "no" }	{ "Pneumonia": "yes", "Interstitial Lung Disease": "no", "Active Tuberculosis": "no", "Pulmonary Edema": "no", "Pleural Effusion": "no", "Lung Cancer": "no", "Emphysema": "no" }	``` { "Pneumonia": "yes", "Interstitial Lung Disease": "no", "Active Tuberculosis": "no", "Pulmonary Edema": "no", "Pleural Effusion": "no", "Lung Cancer": "no", "Emphysema": "no" } ```	yes	no	no	no	no	no	no
Localized consolidation in RML, r/o pneumonia Bilateral pleural effusion Atelectasis in RLL	eumc	1	0	0	0	1	0	0	1	0	0	0	1	0	0	{ "Pneumonia": "yes", "Interstitial Lung Disease": "no", "Active Tuberculosis": "no", "Pulmonary Edema": "no", "Pleural Effusion": "yes", "Lung Cancer": "no", "Emphysema": "no" }	{ "Pneumonia": "yes", "Interstitial Lung Disease": "no", "Active Tuberculosis": "no", "Pulmonary Edema": "no", "Pleural Effusion": "yes", "Lung Cancer": "no", "Emphysema": "no" }	``` { "Pneumonia": "yes", "Interstitial Lung Disease": "no", "Active Tuberculosis": "no", "Pulmonary Edema": "no", "Pleural Effusion": "yes", "Lung Cancer": "no", "Emphysema": "no" } ```	yes	no	no	no	yes	no	no
Patchy GGO with consolidation in both lungs --> r/o pneumonia Small right pleural effusion Cardiomegaly	eumc	1	0	0	0	1	0	0	1	0	0	0	1	0	0	{ "Pneumonia": "yes", "Interstitial Lung Disease": "no", "Active Tuberculosis": "no", "Pulmonary Edema": "no", "Pleural Effusion": "yes", "Lung Cancer": "no", "Emphysema": "no" }	{ "Pneumonia": "yes", "Interstitial Lung Disease": "no", "Active Tuberculosis": "no", "Pulmonary Edema": "no", "Pleural Effusion": "yes", "Lung Cancer": "no", "Emphysema": "no" }	``` { "Pneumonia": "yes", "Interstitial Lung Disease": "no", "Active Tuberculosis": "no", "Pulmonary Edema": "no", "Pleural Effusion": "yes", "Lung Cancer": "no", "Emphysema": "no" } ```	yes	no	no	no	yes	no	no
No change of minimal subpleural fibrosis in both lungs (ILA)	eumc	0	1	0	0	0	0	0	0	1	0	0	0	0	0	{ "Pneumonia": "no", "Interstitial Lung Disease": "yes", "Active Tuberculosis": "no", "Pulmonary Edema": "no", "Pleural Effusion": "no", "Lung Cancer": "no", "Emphysema": "no" }	{ "Pneumonia": "no", "Interstitial Lung Disease": "yes", "Active Tuberculosis": "no", "Pulmonary Edema": "no", "Pleural Effusion": "no", "Lung Cancer": "no", "Emphysema": "no" }	{ "Pneumonia": "no", "Interstitial Lung Disease": "yes", "Active Tuberculosis": "no", "Pulmonary Edema": "no", "Pleural Effusion": "no", "Lung Cancer": "no", "Emphysema": "no" }	no	yes	no	no	no	no	no
Pulmonary edema Cardiomegaly	eumc	0	0	0	1	0	0	0	0	0	0	1	0	0	0	{ "Pneumonia": "no", "Interstitial Lung Disease": "no", "Active Tuberculosis": "no", "Pulmonary Edema": "yes", "Pleural Effusion": "no", "Lung Cancer": "no", "Emphysema": "no" }	{ "Pneumonia": "no", "Interstitial Lung Disease": "no", "Active Tuberculosis": "no", "Pulmonary Edema": "yes", "Pleural Effusion": "no", "Lung Cancer": "no", "Emphysema": "no" }	``` { "Pneumonia": "no", "Interstitial Lung Disease": "no", "Active Tuberculosis": "no", "Pulmonary Edema": "yes", "Pleural Effusion": "no", "Lung Cancer": "no", "Emphysema": "no" } ```	no	no	no	yes	no	no	no
Pulmonary edema Calcified tbc in LLL s/p posterior thoracolumbar spinal fusion	eumc	0	0	0	1	0	0	0	0	0	0	1	0	0	0	{ "Pneumonia": "no", "Interstitial Lung Disease": "no", "Active Tuberculosis": "yes", "Pulmonary Edema": "yes", "Pleural Effusion": "no", "Lung Cancer": "no", "Emphysema": "no" }	{ "Pneumonia": "no", "Interstitial Lung Disease": "no", "Active Tuberculosis": "no", "Pulmonary Edema": "yes", "Pleural Effusion": "no", "Lung Cancer": "no", "Emphysema": "no" }	``` { "Pneumonia": "no", "Interstitial Lung Disease": "no", "Active Tuberculosis": "no", "Pulmonary Edema": "yes", "Pleural Effusion": "no", "Lung Cancer": "no", "Emphysema": "no" } ```	no	no	no	yes	no	no	no
Atelectasis in left lung, r/o combined pneumonia Left pleural effusion	eumc	1	0	0	0	1	0	0	1	0	0	0	1	0	0	{ "Pneumonia": "yes", "Interstitial Lung Disease": "no", "Active Tuberculosis": "no", "Pulmonary Edema": "no", "Pleural Effusion": "yes", "Lung Cancer": "no", "Emphysema": "no" }	{ "Pneumonia": "yes", "Interstitial Lung Disease": "no", "Active Tuberculosis": "no", "Pulmonary Edema": "no", "Pleural Effusion": "yes", "Lung Cancer": "no", "Emphysema": "no" }	``` { "Pneumonia": "yes", "Interstitial Lung Disease": "no", "Active Tuberculosis": "no", "Pulmonary Edema": "no", "Pleural Effusion": "yes", "Lung Cancer": "no", "Emphysema": "no" } ```	yes	no	no	no	yes	no	no
Increased opacity in RLLZ - R/O pneumonia Suspicious bilateral pleural effusion	eumc	1	0	0	0	1	0	0	1	0	0	0	1	0	0	{ "Pneumonia": "yes", "Interstitial Lung Disease": "no", "Active Tuberculosis": "no", "Pulmonary Edema": "no", "Pleural Effusion": "yes", "Lung Cancer": "no", "Emphysema": "no" }	{ "Pneumonia": "yes", "Interstitial Lung Disease": "no", "Active Tuberculosis": "no", "Pulmonary Edema": "no", "Pleural Effusion": "yes", "Lung Cancer": "no", "Emphysema": "no" }	``` { "Pneumonia": "yes", "Interstitial Lung Disease": "no", "Active Tuberculosis": "no", "Pulmonary Edema": "no", "Pleural Effusion": "yes", "Lung Cancer": "no", "Emphysema": "no" } ```	yes	no	no	no	yes	no	no
Mild pulmonary congestion.	eumc	0	0	0	1	0	0	0	0	0	0	1	0	0	0	{ "Pneumonia": "no", "Interstitial Lung Disease": "no", "Active Tuberculosis": "no", "Pulmonary Edema": "yes", "Pleural Effusion": "no", "Lung Cancer": "no", "Emphysema": "no" }	{ "Pneumonia": "no", "Interstitial Lung Disease": "no", "Active Tuberculosis": "no", "Pulmonary Edema": "yes", "Pleural Effusion": "no", "Lung Cancer": "no", "Emphysema": "no" }	``` { "Pneumonia": "no", "Interstitial Lung Disease": "no", "Active Tuberculosis": "no", "Pulmonary Edema": "yes", "Pleural Effusion": "no", "Lung Cancer": "no", "Emphysema": "no" } ```	no	no	no	yes	no	no	no
Pulmonary congestion. Cardiomegaly.	eumc	0	0	0	1	0	0	0	0	0	0	1	0	0	0	{ "Pneumonia": "no", "Interstitial Lung Disease": "no", "Active Tuberculosis": "no", "Pulmonary Edema": "yes", "Pleural Effusion": "no", "Lung Cancer": "no", "Emphysema": "no" }	{ "Pneumonia": "no", "Interstitial Lung Disease": "no", "Active Tuberculosis": "no", "Pulmonary Edema": "yes", "Pleural Effusion": "no", "Lung Cancer": "no", "Emphysema": "no" }	``` { "Pneumonia": "no", "Interstitial Lung Disease": "no", "Active Tuberculosis": "no", "Pulmonary Edema": "yes", "Pleural Effusion": "no", "Lung Cancer": "no", "Emphysema": "no" } ```	no	no	no	yes	no	no	no
A nodule-like opacity in RUL - R/O pneumonia Atherosclerosis along the aortic arch.	eumc	1	0	0	0	0	0	0	1	0	0	0	0	0	0	{ "Pneumonia": "R/O", "Interstitial Lung Disease": "no", "Active Tuberculosis": "no", "Pulmonary Edema": "no", "Pleural Effusion": "no", "Lung Cancer": "no", "Emphysema": "no" }	{ "Pneumonia": "yes", "Interstitial Lung Disease": "no", "Active Tuberculosis": "no", "Pulmonary Edema": "no", "Pleural Effusion": "no", "Lung Cancer": "no", "Emphysema": "no" }	``` { "Pneumonia": "yes", "Interstitial Lung Disease": "no", "Active Tuberculosis": "no", "Pulmonary Edema": "no", "Pleural Effusion": "no", "Lung Cancer": "no", "Emphysema": "no" } ```	yes	no	no	no	no	no	no
Slightly increased extent of pathcy GGO, both lungs - known COVID-19 pneumonia with interval aggravation	eumc	1	0	0	0	0	0	0	1	0	0	0	0	0	0	{ "Pneumonia": "yes", "Interstitial Lung Disease": "no", "Active Tuberculosis": "no", "Pulmonary Edema": "no", "Pleural Effusion": "no", "Lung Cancer": "no", "Emphysema": "no" }	{ "Pneumonia": "yes", "Interstitial Lung Disease": "no", "Active Tuberculosis": "no", "Pulmonary Edema": "no", "Pleural Effusion": "no", "Lung Cancer": "no", "Emphysema": "no" }	``` { "Pneumonia": "yes", "Interstitial Lung Disease": "no", "Active Tuberculosis": "no", "Pulmonary Edema": "no", "Pleural Effusion": "no", "Lung Cancer": "no", "Emphysema": "no" } ```	yes	no	no	no	no	no	no
Slightly improvement of pneumonic infiltration in RLL Otherwise, no significant interval change.	eumc	1	0	0	0	0	0	0	1	0	0	0	0	0	0	{ "Pneumonia": "yes", "Interstitial Lung Disease": "no", "Active Tuberculosis": "no", "Pulmonary Edema": "no", "Pleural Effusion": "no", "Lung Cancer": "no", "Emphysema": "no" }	{ "Pneumonia": "yes", "Interstitial Lung Disease": "no", "Active Tuberculosis": "no", "Pulmonary Edema": "no", "Pleural Effusion": "no", "Lung Cancer": "no", "Emphysema": "no" }	``` { "Pneumonia": "yes", "Interstitial Lung Disease": "no", "Active Tuberculosis": "no", "Pulmonary Edema": "no", "Pleural Effusion": "no", "Lung Cancer": "no", "Emphysema": "no" } ```	yes	no	no	no	no	no	no
Slightly increasing patchy opaicities in both lungs. - slight progression of pneumonia.	eumc	1	0	0	0	0	0	0	1	0	0	0	0	0	0	{ "Pneumonia": "yes", "Interstitial Lung Disease": "no", "Active Tuberculosis": "no", "Pulmonary Edema": "no", "Pleural Effusion": "no", "Lung Cancer": "no", "Emphysema": "no" }	{ "Pneumonia": "yes", "Interstitial Lung Disease": "no", "Active Tuberculosis": "no", "Pulmonary Edema": "no", "Pleural Effusion": "no", "Lung Cancer": "no", "Emphysema": "no" }	``` { "Pneumonia": "yes", "Interstitial Lung Disease": "no", "Active Tuberculosis": "no", "Pulmonary Edema": "no", "Pleural Effusion": "no", "Lung Cancer": "no", "Emphysema": "no" } ```	yes	no	no	no	no	no	no
1. Consolidation in RUL and RLL --> r/o (aspiration) pneumonia 2. Bronchial wall thickening in both lungs, r/o bronchitis 3. Compression fracture, T12 vertebral body	eumc	1	0	0	0	0	0	0	1	0	0	0	0	0	0	{ "Pneumonia": "yes", "Interstitial Lung Disease": "no", "Active Tuberculosis": "no", "Pulmonary Edema": "no", "Pleural Effusion": "no", "Lung Cancer": "no", "Emphysema": "no" }	{ "Pneumonia": "yes", "Interstitial Lung Disease": "no", "Active Tuberculosis": "no", "Pulmonary Edema": "no", "Pleural Effusion": "no", "Lung Cancer": "no", "Emphysema": "no" }	{ "Pneumonia": "yes", "Interstitial Lung Disease": "no", "Active Tuberculosis": "no", "Pulmonary Edema": "no", "Pleural Effusion": "no", "Lung Cancer": "no", "Emphysema": "no" }	yes	no	no	no	no	no	no
Bilateral pleural effusion with combined atelectasis in BLLz	eumc	0	0	0	0	1	0	0	0	0	0	0	1	0	0	{ "Pneumonia": "no", "Interstitial Lung Disease": "no", "Active Tuberculosis": "no", "Pulmonary Edema": "no", "Pleural Effusion": "yes", "Lung Cancer": "no", "Emphysema": "no" }	{ "Pneumonia": "no", "Interstitial Lung Disease": "no", "Active Tuberculosis": "no", "Pulmonary Edema": "no", "Pleural Effusion": "yes", "Lung Cancer": "no", "Emphysema": "no" }	{ "Pneumonia": "no", "Interstitial Lung Disease": "no", "Active Tuberculosis": "no", "Pulmonary Edema": "no", "Pleural Effusion": "yes", "Lung Cancer": "no", "Emphysema": "no" }	no	no	no	no	yes	no	no
R/O pneumonia in RUL	eumc	1	0	0	0	0	0	0	1	0	0	0	0	0	0	{ "Pneumonia": "yes" }	{ "Pneumonia": "yes", "Interstitial Lung Disease": "no", "Active Tuberculosis": "no", "Pulmonary Edema": "no", "Pleural Effusion": "no", "Lung Cancer": "no", "Emphysema": "no" }	``` { "Pneumonia": "yes", "Interstitial Lung Disease": "no", "Active Tuberculosis": "no", "Pulmonary Edema": "no", "Pleural Effusion": "no", "Lung Cancer": "no", "Emphysema": "no" } ```	yes	no	no	no	no	no	no
Pulmonary tuberculosis in BUL, inactive. Collapse consolidation in RUL. R/O Lung malignancy Focal atelectasis in RLL. Pleural effusion, right.	eumc	0	0	0	0	1	1	0	0	0	0	0	1	1	0	{ "Pneumonia": "no", "Interstitial Lung Disease": "no", "Active Tuberculosis": "no", "Pulmonary Edema": "no", "Pleural Effusion": "yes", "Lung Cancer": "yes", "Emphysema": "no" }	{ "Pneumonia": "no", "Interstitial Lung Disease": "no", "Active Tuberculosis": "no", "Pulmonary Edema": "no", "Pleural Effusion": "yes", "Lung Cancer": "no", "Emphysema": "no" }	``` { "Pneumonia": "no", "Interstitial Lung Disease": "no", "Active Tuberculosis": "no", "Pulmonary Edema": "no", "Pleural Effusion": "yes", "Lung Cancer": "yes", "Emphysema": "no" } ```	no	no	no	no	yes	no	no
Increased opacity in RLL - R/O pneumonia or atelectasis	eumc	1	0	0	0	0	0	0	1	0	0	0	0	0	0	{ "Pneumonia": "yes", "Interstitial Lung Disease": "no", "Active Tuberculosis": "no", "Pulmonary Edema": "no", "Pleural Effusion": "no", "Lung Cancer": "no", "Emphysema": "no" }	{ "Pneumonia": "yes", "Interstitial Lung Disease": "no", "Active Tuberculosis": "no", "Pulmonary Edema": "no", "Pleural Effusion": "no", "Lung Cancer": "no", "Emphysema": "no" }	``` { "Pneumonia": "yes", "Interstitial Lung Disease": "no", "Active Tuberculosis": "no", "Pulmonary Edema": "no", "Pleural Effusion": "no", "Lung Cancer": "no", "Emphysema": "no" } ```	yes	no	no	no	no	no	no
Pneumonectomy state, right. Idiopathic pulmonary fibrosis in LLL.	eumc	0	1	0	0	0	0	0	0	1	0	0	0	0	0	{ "Pneumonia": "no", "Interstitial Lung Disease": "yes", "Active Tuberculosis": "no", "Pulmonary Edema": "no", "Pleural Effusion": "no", "Lung Cancer": "no", "Emphysema": "no" }	{ "Pneumonia": "no", "Interstitial Lung Disease": "yes", "Active Tuberculosis": "no", "Pulmonary Edema": "no", "Pleural Effusion": "no", "Lung Cancer": "no", "Emphysema": "no" }	``` { "Pneumonia": "no", "Interstitial Lung Disease": "yes", "Active Tuberculosis": "no", "Pulmonary Edema": "no", "Pleural Effusion": "no", "Lung Cancer": "no", "Emphysema": "no" } ```	no	yes	no	no	no	no	no
1. Patchy GGO in both lungs --> r/o pneumonia 2. Small right pleural effusion	eumc	1	0	0	0	1	0	0	1	0	0	0	1	0	0	{ "Pneumonia": "r/o", "Interstitial Lung Disease": "no", "Active Tuberculosis": "no", "Pulmonary Edema": "no", "Pleural Effusion": "yes", "Lung Cancer": "no", "Emphysema": "no" }	{ "Pneumonia": "yes", "Interstitial Lung Disease": "no", "Active Tuberculosis": "no", "Pulmonary Edema": "no", "Pleural Effusion": "yes", "Lung Cancer": "no", "Emphysema": "no" }	``` { "Pneumonia": "yes", "Interstitial Lung Disease": "no", "Active Tuberculosis": "no", "Pulmonary Edema": "no", "Pleural Effusion": "yes", "Lung Cancer": "no", "Emphysema": "no" } ```	yes	no	no	no	yes	no	no
L-tube inserted. Pneumonic infiltration in BLL.	eumc	1	0	0	0	0	0	0	1	0	0	0	0	0	0	{ "Pneumonia": "yes", "Interstitial Lung Disease": "no", "Active Tuberculosis": "no", "Pulmonary Edema": "no", "Pleural Effusion": "no", "Lung Cancer": "no", "Emphysema": "no" }	{ "Pneumonia": "yes", "Interstitial Lung Disease": "no", "Active Tuberculosis": "no", "Pulmonary Edema": "no", "Pleural Effusion": "no", "Lung Cancer": "no", "Emphysema": "no" }	``` { "Pneumonia": "yes", "Interstitial Lung Disease": "no", "Active Tuberculosis": "no", "Pulmonary Edema": "no", "Pleural Effusion": "no", "Lung Cancer": "no", "Emphysema": "no" } ```	yes	no	no	no	no	no	no
Pneumonic infiltration in both lungs. R/O Pulmonary congestion Emphysematous both lungs.	eumc	0	0	0	1	0	0	1	1	0	0	1	0	0	1	{ "Pneumonia": "yes", "Interstitial Lung Disease": "no", "Active Tuberculosis": "no", "Pulmonary Edema": "no", "Pleural Effusion": "no", "Lung Cancer": "no", "Emphysema": "yes" }	{ "Pneumonia": "yes", "Interstitial Lung Disease": "no", "Active Tuberculosis": "no", "Pulmonary Edema": "yes", "Pleural Effusion": "no", "Lung Cancer": "no", "Emphysema": "yes" }	``` { "Pneumonia": "yes", "Interstitial Lung Disease": "no", "Active Tuberculosis": "no", "Pulmonary Edema": "yes", "Pleural Effusion": "no", "Lung Cancer": "no", "Emphysema": "yes" } ```	yes	no	no	yes	no	no	yes
r/o pneumonic consolidations in RML, RLL and LLL	eumc	1	0	0	0	0	0	0	1	0	0	0	0	0	0	{ "Pneumonia": "yes", "Interstitial Lung Disease": "no", "Active Tuberculosis": "no", "Pulmonary Edema": "no", "Pleural Effusion": "no", "Lung Cancer": "no", "Emphysema": "no" }	{ "Pneumonia": "yes", "Interstitial Lung Disease": "no", "Active Tuberculosis": "no", "Pulmonary Edema": "no", "Pleural Effusion": "no", "Lung Cancer": "no", "Emphysema": "no" }	{ "Pneumonia": "yes", "Interstitial Lung Disease": "no", "Active Tuberculosis": "no", "Pulmonary Edema": "no", "Pleural Effusion": "no", "Lung Cancer": "no", "Emphysema": "no" }	yes	no	no	no	no	no	no
Cardiomegaly with atherosclerotic change in aortic knob. Pulmonary congestion. Pleural effusion, both.	eumc	0	0	0	1	1	0	0	0	0	0	1	1	0	0	{ "Pneumonia": "no", "Interstitial Lung Disease": "no", "Active Tuberculosis": "no", "Pulmonary Edema": "yes", "Pleural Effusion": "yes", "Lung Cancer": "no", "Emphysema": "no" }	{ "Pneumonia": "no", "Interstitial Lung Disease": "no", "Active Tuberculosis": "no", "Pulmonary Edema": "yes", "Pleural Effusion": "yes", "Lung Cancer": "no", "Emphysema": "no" }	``` { "Pneumonia": "no", "Interstitial Lung Disease": "no", "Active Tuberculosis": "no", "Pulmonary Edema": "yes", "Pleural Effusion": "yes", "Lung Cancer": "no", "Emphysema": "no" } ```	no	no	no	yes	yes	no	no
S/P TEVAR for Aortic aneurysm. Minimal bilateral pleural effusion. Pulmonary infiltration in LUL.	eumc	1	0	0	0	1	0	0	1	0	0	0	1	0	0	{ "Pneumonia": "no", "Interstitial Lung Disease": "no", "Active Tuberculosis": "no", "Pulmonary Edema": "no", "Pleural Effusion": "yes", "Lung Cancer": "no", "Emphysema": "no" }	{ "Pneumonia": "yes", "Interstitial Lung Disease": "no", "Active Tuberculosis": "no", "Pulmonary Edema": "no", "Pleural Effusion": "yes", "Lung Cancer": "no", "Emphysema": "no" }	``` { "Pneumonia": "no", "Interstitial Lung Disease": "no", "Active Tuberculosis": "no", "Pulmonary Edema": "no", "Pleural Effusion": "yes", "Lung Cancer": "no", "Emphysema": "no" } ```	yes	no	no	no	yes	no	no
Pneumonic infiltration in BLLZ	eumc	1	0	0	0	0	0	0	1	0	0	0	0	0	0	{ "Pneumonia": "yes" }	{ "Pneumonia": "yes", "Interstitial Lung Disease": "no", "Active Tuberculosis": "no", "Pulmonary Edema": "no", "Pleural Effusion": "no", "Lung Cancer": "no", "Emphysema": "no" }	``` { "Pneumonia": "yes", "Interstitial Lung Disease": "no", "Active Tuberculosis": "no", "Pulmonary Edema": "no", "Pleural Effusion": "no", "Lung Cancer": "no", "Emphysema": "no" } ```	yes	no	no	no	no	no	no
Slight interval improvement of pneumonic infiltration in both lungs	eumc	1	0	0	0	0	0	0	1	0	0	0	0	0	0	{ "Pneumonia": "yes" }	{ "Pneumonia": "yes", "Interstitial Lung Disease": "no", "Active Tuberculosis": "no", "Pulmonary Edema": "no", "Pleural Effusion": "no", "Lung Cancer": "no", "Emphysema": "no" }	``` { "Pneumonia": "yes", "Interstitial Lung Disease": "no", "Active Tuberculosis": "no", "Pulmonary Edema": "no", "Pleural Effusion": "no", "Lung Cancer": "no", "Emphysema": "no" } ```	yes	no	no	no	no	no	no
Increased opacity in BLL - r/o atelectasis or aspiration	eumc	1	0	0	0	0	0	0	1	0	0	0	0	0	0	{ "Pneumonia": "no", "Interstitial Lung Disease": "no", "Active Tuberculosis": "no", "Pulmonary Edema": "no", "Pleural Effusion": "no", "Lung Cancer": "no", "Emphysema": "no" }	{ "Pneumonia": "no", "Interstitial Lung Disease": "no", "Active Tuberculosis": "no", "Pulmonary Edema": "no", "Pleural Effusion": "no", "Lung Cancer": "no", "Emphysema": "no" }	{ "Pneumonia": "no", "Interstitial Lung Disease": "no", "Active Tuberculosis": "no", "Pulmonary Edema": "no", "Pleural Effusion": "no", "Lung Cancer": "no", "Emphysema": "no" }	no	no	no	no	no	no	no
Aggravated pneumonic infiltration in LML field.	eumc	1	0	0	0	0	0	0	1	0	0	0	0	0	0	{ "Pneumonia": "yes", "Interstitial Lung Disease": "no", "Active Tuberculosis": "no", "Pulmonary Edema": "no", "Pleural Effusion": "no", "Lung Cancer": "no", "Emphysema": "no" }	{ "Pneumonia": "yes", "Interstitial Lung Disease": "no", "Active Tuberculosis": "no", "Pulmonary Edema": "no", "Pleural Effusion": "no", "Lung Cancer": "no", "Emphysema": "no" }	``` { "Pneumonia": "yes", "Interstitial Lung Disease": "no", "Active Tuberculosis": "no", "Pulmonary Edema": "no", "Pleural Effusion": "no", "Lung Cancer": "no", "Emphysema": "no" } ```	yes	no	no	no	no	no	no
1. Consolidation in LUL and LLL --> r/o pneumonia 2. Small left pleural effusion	eumc	1	0	0	0	1	0	0	1	0	0	0	1	0	0	{ "Pneumonia": "yes", "Interstitial Lung Disease": "no", "Active Tuberculosis": "no", "Pulmonary Edema": "no", "Pleural Effusion": "yes", "Lung Cancer": "no", "Emphysema": "no" }	{ "Pneumonia": "yes", "Interstitial Lung Disease": "no", "Active Tuberculosis": "no", "Pulmonary Edema": "no", "Pleural Effusion": "yes", "Lung Cancer": "no", "Emphysema": "no" }	``` { "Pneumonia": "yes", "Interstitial Lung Disease": "no", "Active Tuberculosis": "no", "Pulmonary Edema": "no", "Pleural Effusion": "yes", "Lung Cancer": "no", "Emphysema": "no" } ```	yes	no	no	no	yes	no	no
Interval slightly decreased patchy consolidation in RMLz - slightly improved pneumonia	eumc	1	0	0	0	0	0	0	1	0	0	0	0	0	0	{ "Pneumonia": "yes" }	{ "Pneumonia": "yes", "Interstitial Lung Disease": "no", "Active Tuberculosis": "no", "Pulmonary Edema": "no", "Pleural Effusion": "no", "Lung Cancer": "no", "Emphysema": "no" }	``` { "Pneumonia": "yes", "Interstitial Lung Disease": "no", "Active Tuberculosis": "no", "Pulmonary Edema": "no", "Pleural Effusion": "no", "Lung Cancer": "no", "Emphysema": "no" } ```	yes	no	no	no	no	no	no
1. Interval improvement of pneumonia in both lungs with residual atelectasis and inflammation 2. Small bilateral pleural effusion	eumc	1	0	0	0	1	0	0	1	0	0	0	1	0	0	{ "Pneumonia": "yes", "Interstitial Lung Disease": "no", "Active Tuberculosis": "no", "Pulmonary Edema": "no", "Pleural Effusion": "yes", "Lung Cancer": "no", "Emphysema": "no" }	{ "Pneumonia": "yes", "Interstitial Lung Disease": "no", "Active Tuberculosis": "no", "Pulmonary Edema": "no", "Pleural Effusion": "yes", "Lung Cancer": "no", "Emphysema": "no" }	``` { "Pneumonia": "yes", "Interstitial Lung Disease": "no", "Active tuberculosis": "no", "Pulmonary Edema": "no", "Pleural Effusion": "yes", "Lung Cancer": "no", "Emphysema": "no" } ```	yes	no	no	no	yes	no	no
No interval change of aspiration pneumonia since last study	eumc	1	0	0	0	0	0	0	1	0	0	0	0	0	0	{ "Pneumonia": "yes", "Interstitial Lung Disease": "no", "Active Tuberculosis": "no", "Pulmonary Edema": "no", "Pleural Effusion": "no", "Lung Cancer": "no", "Emphysema": "no" }	{ "Pneumonia": "yes", "Interstitial Lung Disease": "no", "Active Tuberculosis": "no", "Pulmonary Edema": "no", "Pleural Effusion": "no", "Lung Cancer": "no", "Emphysema": "no" }	``` { "Pneumonia": "yes", "Interstitial Lung Disease": "no", "Active Tuberculosis": "no", "Pulmonary Edema": "no", "Pleural Effusion": "no", "Lung Cancer": "no", "Emphysema": "no" } ```	yes	no	no	no	no	no	no
Pulmonary edema with bilateral pleural effusion Cardiomegaly Recent rib fractures at right 3rd-5th, 9th and left 8-11th ribs	eumc	0	0	0	1	1	0	0	0	0	0	1	1	0	0	{ "Pneumonia": "no", "Interstitial Lung Disease": "no", "Active Tuberculosis": "no", "Pulmonary Edema": "yes", "Pleural Effusion": "yes", "Lung Cancer": "no", "Emphysema": "no" }	{ "Pneumonia": "no", "Interstitial Lung Disease": "no", "Active Tuberculosis": "no", "Pulmonary Edema": "yes", "Pleural Effusion": "yes", "Lung Cancer": "no", "Emphysema": "no" }	``` { "Pneumonia": "no", "Interstitial Lung Disease": "no", "Active Tuberculosis": "no", "Pulmonary Edema": "yes", "Pleural Effusion": "yes", "Lung Cancer": "no", "Emphysema": "no" } ```	no	no	no	yes	yes	no	no
Atelectasis with small pleural effusion, right	eumc	0	0	0	0	1	0	0	0	0	0	0	1	0	0	{ "Pneumonia": "no", "Interstitial Lung Disease": "no", "Active Tuberculosis": "no", "Pulmonary Edema": "no", "Pleural Effusion": "yes", "Lung Cancer": "no", "Emphysema": "no" }	{ "Pneumonia": "no", "Interstitial Lung Disease": "no", "Active Tuberculosis": "no", "Pulmonary Edema": "no", "Pleural Effusion": "yes", "Lung Cancer": "no", "Emphysema": "no" }	``` { "Pneumonia": "no", "Interstitial Lung Disease": "no", "Active Tuberculosis": "no", "Pulmonary Edema": "no", "Pleural Effusion": "yes", "Lung Cancer": "no", "Emphysema": "no" } ```	no	no	no	no	yes	no	no
Pneumonia, RLL Otherwise, not remarkable	eumc	1	0	0	0	0	0	0	1	0	0	0	0	0	0	{ "Pneumonia": "yes", "Interstitial Lung Disease": "no", "Active Tuberculosis": "no", "Pulmonary Edema": "no", "Pleural Effusion": "no", "Lung Cancer": "no", "Emphysema": "no" }	{ "Pneumonia": "yes", "Interstitial Lung Disease": "no", "Active Tuberculosis": "no", "Pulmonary Edema": "no", "Pleural Effusion": "no", "Lung Cancer": "no", "Emphysema": "no" }	``` { "Pneumonia": "yes", "Interstitial Lung Disease": "no", "Active Tuberculosis": "no", "Pulmonary Edema": "no", "Pleural Effusion": "no", "Lung Cancer": "no", "Emphysema": "no" } ```	yes	no	no	no	no	no	no
Massive right pleural effusion s/p right PCD insertion	eumc	0	0	0	0	1	0	0	0	0	0	0	1	0	0	{ "Pneumonia": "no", "Interstitial Lung Disease": "no", "Active Tuberculosis": "no", "Pulmonary Edema": "no", "Pleural Effusion": "yes", "Lung Cancer": "no", "Emphysema": "no" }	{ "Pneumonia": "no", "Interstitial Lung Disease": "no", "Active Tuberculosis": "no", "Pulmonary Edema": "no", "Pleural Effusion": "yes", "Lung Cancer": "no", "Emphysema": "no" }	``` { "Pneumonia": "no", "Interstitial Lung Disease": "no", "Active Tuberculosis": "no", "Pulmonary Edema": "no", "Pleural Effusion": "yes", "Lung Cancer": "no", "Emphysema": "no" } ```	no	no	no	no	yes	no	no
Cardiomegaly with atherosclerotic change in aortic knob. Pulmonary congestion.	eumc	0	0	0	1	0	0	0	0	0	0	1	0	0	0	{ "Pneumonia": "no", "Interstitial Lung Disease": "no", "Active Tuberculosis": "no", "Pulmonary Edema": "yes", "Pleural Effusion": "no", "Lung Cancer": "no", "Emphysema": "no" }	{ "Pneumonia": "no", "Interstitial Lung Disease": "no", "Active Tuberculosis": "no", "Pulmonary Edema": "yes", "Pleural Effusion": "no", "Lung Cancer": "no", "Emphysema": "no" }	{ "Pneumonia": "no", "Interstitial Lung Disease": "no", "Active Tuberculosis": "no", "Pulmonary Edema": "yes", "Pleural Effusion": "no", "Lung Cancer": "no", "Emphysema": "no" }	no	no	no	yes	no	no	no
Pleural effusion with atelectasis, left	eumc	0	0	0	0	1	0	0	0	0	0	0	1	0	0	{ "Pneumonia": "no", "Interstitial Lung Disease": "no", "Active Tuberculosis": "no", "Pulmonary Edema": "no", "Pleural Effusion": "yes", "Lung Cancer": "no", "Emphysema": "no" }	{ "Pneumonia": "no", "Interstitial Lung Disease": "no", "Active Tuberculosis": "no", "Pulmonary Edema": "no", "Pleural Effusion": "yes", "Lung Cancer": "no", "Emphysema": "no" }	``` { "Pneumonia": "no", "Interstitial Lung Disease": "no", "Active Tuberculosis": "no", "Pulmonary Edema": "no", "Pleural Effusion": "yes", "Lung Cancer": "no", "Emphysema": "no" } ```	no	no	no	no	yes	no	no
Pneumonic infiltration in both lungs Bilateral pleural effusion	eumc	0	0	0	0	1	0	0	1	0	0	0	1	0	0	{ "Pneumonia": "yes", "Interstitial Lung Disease": "no", "Active Tuberculosis": "no", "Pulmonary Edema": "no", "Pleural Effusion": "yes", "Lung Cancer": "no", "Emphysema": "no" }	{ "Pneumonia": "yes", "Interstitial Lung Disease": "no", "Active Tuberculosis": "no", "Pulmonary Edema": "no", "Pleural Effusion": "yes", "Lung Cancer": "no", "Emphysema": "no" }	``` { "Pneumonia": "yes", "Interstitial Lung Disease": "no", "Active Tuberculosis": "no", "Pulmonary Edema": "no", "Pleural Effusion": "yes", "Lung Cancer": "no", "Emphysema": "no" } ```	yes	no	no	no	yes	no	no
Cardiomegaly with atherosclerotic change in aortic knob. Pulmonary congestion. Pleural effusion, both.	eumc	0	0	0	1	1	0	0	0	0	0	1	1	0	0	{ "Pneumonia": "no", "Interstitial Lung Disease": "no", "Active Tuberculosis": "no", "Pulmonary Edema": "yes", "Pleural Effusion": "yes", "Lung Cancer": "no", "Emphysema": "no" }	{ "Pneumonia": "no", "Interstitial Lung Disease": "no", "Active Tuberculosis": "no", "Pulmonary Edema": "yes", "Pleural Effusion": "yes", "Lung Cancer": "no", "Emphysema": "no" }	``` { "Pneumonia": "no", "Interstitial Lung Disease": "no", "Active Tuberculosis": "no", "Pulmonary Edema": "yes", "Pleural Effusion": "yes", "Lung Cancer": "no", "Emphysema": "no" } ```	no	no	no	yes	yes	no	no
Increased consolidation, left lung - R/O pneumonia Otherwise, no significant interval change.	eumc	1	0	0	0	0	0	0	1	0	0	0	0	0	0	{ "Pneumonia": "yes" }	{ "Pneumonia": "yes", "Interstitial Lung Disease": "no", "Active Tuberculosis": "no", "Pulmonary Edema": "no", "Pleural Effusion": "no", "Lung Cancer": "no", "Emphysema": "no" }	``` { "Pneumonia": "yes", "Interstitial Lung Disease": "no", "Active Tuberculosis": "no", "Pulmonary Edema": "no", "Pleural Effusion": "no", "Lung Cancer": "no", "Emphysema": "no" } ```	yes	no	no	no	no	no	no
Pulmonary edema Cardiomegaly Subsegmental atelectasis in both lungs	eumc	0	0	0	1	0	0	0	0	0	0	1	0	0	0	{ "Pneumonia": "no", "Interstitial Lung Disease": "no", "Active Tuberculosis": "no", "Pulmonary Edema": "yes", "Pleural Effusion": "no", "Lung Cancer": "no", "Emphysema": "no" }	{ "Pneumonia": "no", "Interstitial Lung Disease": "no", "Active Tuberculosis": "no", "Pulmonary Edema": "yes", "Pleural Effusion": "no", "Lung Cancer": "no", "Emphysema": "no" }	``` { "Pneumonia": "no", "Interstitial Lung Disease": "no", "Active Tuberculosis": "no", "Pulmonary Edema": "yes", "Pleural Effusion": "no", "Lung Cancer": "no", "Emphysema": "no" } ```	no	no	no	yes	no	no	no
Slight increased opacity in RLLZ, r/o pneumonia or atelectasis	eumc	1	0	0	0	0	0	0	1	0	0	0	0	0	0	{ "Pneumonia": "yes", "Interstitial Lung Disease": "no", "Active Tuberculosis": "no", "Pulmonary Edema": "no", "Pleural Effusion": "no", "Lung Cancer": "no", "Emphysema": "no" }	{ "Pneumonia": "yes", "Interstitial Lung Disease": "no", "Active Tuberculosis": "no", "Pulmonary Edema": "no", "Pleural Effusion": "no", "Lung Cancer": "no", "Emphysema": "no" }	``` { "Pneumonia": "yes", "Interstitial Lung Disease": "no", "Active Tuberculosis": "no", "Pulmonary Edema": "no", "Pleural Effusion": "no", "Lung Cancer": "no", "Emphysema": "no" } ```	yes	no	no	no	no	no	no
Increased density in LLLz - probable atelectasis with combined pneumonia	eumc	1	0	0	0	0	0	0	1	0	0	0	0	0	0	{ "Pneumonia": "yes", "Interstitial Lung Disease": "no", "Active Tuberculosis": "no", "Pulmonary Edema": "no", "Pleural Effusion": "no", "Lung Cancer": "no", "Emphysema": "no" }	{ "Pneumonia": "yes", "Interstitial Lung Disease": "no", "Active Tuberculosis": "no", "Pulmonary Edema": "no", "Pleural Effusion": "no", "Lung Cancer": "no", "Emphysema": "no" }	``` { "Pneumonia": "yes", "Interstitial Lung Disease": "no", "Active Tuberculosis": "no", "Pulmonary Edema": "no", "Pleural Effusion": "no", "Lung Cancer": "no", "Emphysema": "no" } ```	yes	no	no	no	no	no	no
No significant interval change of patchy consolidation in left lung since last study - R/O pnuemonia including atypical pneumonia(such as AEP)	eumc	1	0	0	0	0	0	0	1	0	0	0	0	0	0	{ "Pneumonia": "yes", "Interstitial Lung Disease": "no", "Active Tuberculosis": "no", "Pulmonary Edema": "no", "Pleural Effusion": "no", "Lung Cancer": "no", "Emphysema": "no" }	{ "Pneumonia": "yes", "Interstitial Lung Disease": "no", "Active Tuberculosis": "no", "Pulmonary Edema": "no", "Pleural Effusion": "no", "Lung Cancer": "no", "Emphysema": "no" }	{ "Pneumonia": "yes", "Interstitial Lung Disease": "no", "Active Tuberculosis": "no", "Pulmonary Edema": "no", "Pleural Effusion": "no", "Lung Cancer": "no", "Emphysema": "no" }	yes	no	no	no	no	no	no
Suspicious left pleural effusion with atelectasis in LLL	eumc	0	0	0	0	1	0	0	0	0	0	0	1	0	0	{ "Pneumonia": "no", "Interstitial Lung Disease": "no", "Active Tuberculosis": "no", "Pulmonary Edema": "no", "Pleural Effusion": "yes", "Lung Cancer": "no", "Emphysema": "no" }	{ "Pneumonia": "no", "Interstitial Lung Disease": "no", "Active Tuberculosis": "no", "Pulmonary Edema": "no", "Pleural Effusion": "yes", "Lung Cancer": "no", "Emphysema": "no" }	``` { "Pneumonia": "no", "Interstitial Lung Disease": "no", "Active Tuberculosis": "no", "Pulmonary Edema": "no", "Pleural Effusion": "yes", "Lung Cancer": "no", "Emphysema": "no" } ```	no	no	no	no	yes	no	no
Consolidation with GGO in right lung, probable pneumonia	eumc	1	0	0	0	0	0	0	1	0	0	0	0	0	0	{ "Pneumonia": "yes", "Interstitial Lung Disease": "no", "Active Tuberculosis": "no", "Pulmonary Edema": "no", "Pleural Effusion": "no", "Lung Cancer": "no", "Emphysema": "no" }	{ "Pneumonia": "yes", "Interstitial Lung Disease": "no", "Active Tuberculosis": "no", "Pulmonary Edema": "no", "Pleural Effusion": "no", "Lung Cancer": "no", "Emphysema": "no" }	``` { "Pneumonia": "yes", "Interstitial Lung Disease": "no", "Active Tuberculosis": "no", "Pulmonary Edema": "no", "Pleural Effusion": "no", "Lung Cancer": "no", "Emphysema": "no" } ```	yes	no	no	no	no	no	no
r/o bilateral pleural effusion Otherwise, no significant change	eumc	0	0	0	0	1	0	0	0	0	0	0	1	0	0	{ "Pneumonia": "no", "Interstitial Lung Disease": "no", "Active Tuberculosis": "no", "Pulmonary Edema": "no", "Pleural Effusion": "yes", "Lung Cancer": "no", "Emphysema": "no" }	{ "Pneumonia": "no", "Interstitial Lung Disease": "no", "Active Tuberculosis": "no", "Pulmonary Edema": "no", "Pleural Effusion": "yes", "Lung Cancer": "no", "Emphysema": "no" }	``` { "Pneumonia": "no", "Interstitial Lung Disease": "no", "Active Tuberculosis": "no", "Pulmonary Edema": "no", "Pleural Effusion": "yes", "Lung Cancer": "no", "Emphysema": "no" } ```	no	no	no	no	yes	no	no
Slight increased opacity in BLLZ - bilateral pleural effusion, r/o combined pneumonia	eumc	1	0	0	0	1	0	0	1	0	0	0	1	0	0	{ "Pneumonia": "yes", "Interstitial Lung Disease": "no", "Active Tuberculosis": "no", "Pulmonary Edema": "no", "Pleural Effusion": "yes", "Lung Cancer": "no", "Emphysema": "no" }	{ "Pneumonia": "yes", "Interstitial Lung Disease": "no", "Active Tuberculosis": "no", "Pulmonary Edema": "no", "Pleural Effusion": "yes", "Lung Cancer": "no", "Emphysema": "no" }	``` { "Pneumonia": "yes", "Interstitial Lung Disease": "no", "Active Tuberculosis": "no", "Pulmonary Edema": "no", "Pleural Effusion": "yes", "Lung Cancer": "no", "Emphysema": "no" } ```	yes	no	no	no	yes	no	no
Consolidation in RML and LLL - r/o pneumonia or atelectasis	eumc	1	0	0	0	0	0	0	1	0	0	0	0	0	0	{ "Pneumonia": "yes", "Interstitial Lung Disease": "no", "Active Tuberculosis": "no", "Pulmonary Edema": "no", "Pleural Effusion": "no", "Lung Cancer": "no", "Emphysema": "no" }	{ "Pneumonia": "yes", "Interstitial Lung Disease": "no", "Active Tuberculosis": "no", "Pulmonary Edema": "no", "Pleural Effusion": "no", "Lung Cancer": "no", "Emphysema": "no" }	``` { "Pneumonia": "yes", "Interstitial Lung Disease": "no", "Active Tuberculosis": "no", "Pulmonary Edema": "no", "Pleural Effusion": "no", "Lung Cancer": "no", "Emphysema": "no" } ```	yes	no	no	no	no	no	no
Slightly increased opacity in BLL - r/o pneumonia aggravation	eumc	1	0	0	0	0	0	0	1	0	0	0	0	0	0	{ "Pneumonia": "yes" }	{ "Pneumonia": "yes", "Interstitial Lung Disease": "no", "Active Tuberculosis": "no", "Pulmonary Edema": "no", "Pleural Effusion": "no", "Lung Cancer": "no", "Emphysema": "no" }	``` { "Pneumonia": "yes", "Interstitial Lung Disease": "no", "Active Tuberculosis": "no", "Pulmonary Edema": "no", "Pleural Effusion": "no", "Lung Cancer": "no", "Emphysema": "no" } ```	yes	no	no	no	no	no	no
Increased opacity in BLL - r/o pneumonia or atelectasis Atherosclerosis in aorta s/p Levin tube insertion	eumc	1	0	0	0	0	0	0	1	0	0	0	0	0	0	{ "Pneumonia": "yes", "Interstitial Lung Disease": "no", "Active Tuberculosis": "no", "Pulmonary Edema": "no", "Pleural Effusion": "no", "Lung Cancer": "no", "Emphysema": "no" }	{ "Pneumonia": "yes", "Interstitial Lung Disease": "no", "Active Tuberculosis": "no", "Pulmonary Edema": "no", "Pleural Effusion": "no", "Lung Cancer": "no", "Emphysema": "no" }	``` { "Pneumonia": "yes", "Interstitial Lung Disease": "no", "Active Tuberculosis": "no", "Pulmonary Edema": "no", "Pleural Effusion": "no", "Lung Cancer": "no", "Emphysema": "no" } ```	yes	no	no	no	no	no	no
Plueral thickening in both apex Diffuse opacities and consolidations in both lungs - longstanding TBc, r/o active TB S/P intubation S/P CVC line insertion, right	eumc	0	0	1	0	0	0	0	1	0	0	0	0	0	0	{ "Pneumonia": "no", "Interstitial Lung Disease": "no", "Active Tuberculosis": "r/o active TB", "Pulmonary Edema": "no", "Pleural Effusion": "no", "Lung Cancer": "no", "Emphysema": "no" }	{ "Pneumonia": "yes", "Interstitial Lung Disease": "no", "Active Tuberculosis": "yes", "Pulmonary Edema": "no", "Pleural Effusion": "no", "Lung Cancer": "no", "Emphysema": "no" }	``` { "Pneumonia": "yes", "Interstitial Lung Disease": "no", "Active Tuberculosis": "yes", "Pulmonary Edema": "no", "Pleural Effusion": "yes", "Lung Cancer": "no", "Emphysema": "no" } ```	yes	no	yes	no	no	no	no
Diffuse nodular consolidation in right lung Increased opacity in right lung and LLL - possible pneumonia - r/o aspiration S/P intubation	eumc	1	0	0	0	0	0	0	1	0	0	0	0	0	0	{ "Pneumonia": "possible", "Interstitial Lung Disease": "no", "Active Tuberculosis": "no", "Pulmonary Edema": "no", "Pleural Effusion": "no", "Lung Cancer": "no", "Emphysema": "no" }	{ "Pneumonia": "yes", "Interstitial Lung Disease": "no", "Active Tuberculosis": "no", "Pulmonary Edema": "no", "Pleural Effusion": "no", "Lung Cancer": "no", "Emphysema": "no" }	``` { "Pneumonia": "possible", "Interstitial Lung Disease": "no", "Active Tuberculosis": "no", "Pulmonary Edema": "no", "Pleural Effusion": "no", "Lung Cancer": "no", "Emphysema": "no" } ```	yes	no	no	no	no	no	no
Suspicious reticular opacity in LLLZ, r/o pneumonia	eumc	1	0	0	0	0	0	0	1	0	0	0	0	0	0	{ "Pneumonia": "yes" }	{ "Pneumonia": "yes", "Interstitial Lung Disease": "no", "Active Tuberculosis": "no", "Pulmonary Edema": "no", "Pleural Effusion": "no", "Lung Cancer": "no", "Emphysema": "no" }	``` { "Pneumonia": "yes", "Interstitial Lung Disease": "no", "Active Tuberculosis": "no", "Pulmonary Edema": "no", "Pleural Effusion": "no", "Lung Cancer": "no", "Emphysema": "no" } ```	yes	no	no	no	no	no	no
Consolidation, RLL - R/O pneumonia S/P chemoport insertion	eumc	1	0	0	0	0	0	0	1	0	0	0	0	0	0	{ "Pneumonia": "yes", "Interstitial Lung Disease": "no", "Active Tuberculosis": "no", "Pulmonary Edema": "no", "Pleural Effusion": "no", "Lung Cancer": "no", "Emphysema": "no" }	{ "Pneumonia": "yes", "Interstitial Lung Disease": "no", "Active Tuberculosis": "no", "Pulmonary Edema": "no", "Pleural Effusion": "no", "Lung Cancer": "no", "Emphysema": "no" }	``` { "Pneumonia": "yes", "Interstitial Lung Disease": "no", "Active Tuberculosis": "no", "Pulmonary Edema": "no", "Pleural Effusion": "no", "Lung Cancer": "no", "Emphysema": "no" } ```	yes	no	no	no	no	no	no
cardiomegaly. Pneumonia, LUL and BLL. Pleural fluid, both .	eumc	1	0	0	0	1	0	0	1	0	0	0	1	0	0	{ "Pneumonia": "yes", "Interstitial Lung Disease": "no", "Active Tuberculosis": "no", "Pulmonary Edema": "no", "Pleural Effusion": "yes", "Lung Cancer": "no", "Emphysema": "no" }	{ "Pneumonia": "yes", "Interstitial Lung Disease": "no", "Active Tuberculosis": "no", "Pulmonary Edema": "no", "Pleural Effusion": "yes", "Lung Cancer": "no", "Emphysema": "no" }	``` { "Pneumonia": "yes", "Interstitial Lung Disease": "no", "Active Tuberculosis": "no", "Pulmonary Edema": "no", "Pleural Effusion": "yes", "Lung Cancer": "no", "Emphysema": "no" } ```	yes	no	no	no	yes	no	no
Left pleural effusion with atelectasis Cardiomegaly	eumc	0	0	0	0	1	0	0	0	0	0	0	1	0	0	{ "Pneumonia": "no", "Interstitial Lung Disease": "no", "Active Tuberculosis": "no", "Pulmonary Edema": "no", "Pleural Effusion": "yes", "Lung Cancer": "no", "Emphysema": "no" }	{ "Pneumonia": "no", "Interstitial Lung Disease": "no", "Active Tuberculosis": "no", "Pulmonary Edema": "no", "Pleural Effusion": "yes", "Lung Cancer": "no", "Emphysema": "no" }	``` { "Pneumonia": "no", "Interstitial Lung Disease": "no", "Active Tuberculosis": "no", "Pulmonary Edema": "no", "Pleural Effusion": "yes", "Lung Cancer": "no", "Emphysema": "no" } ```	no	no	no	no	yes	no	no
Diffuse reticular opacity in both lungs - R/O interstitial pneumonia	eumc	0	1	0	0	0	0	0	0	1	0	0	0	0	0	{ "Pneumonia": "no", "Interstitial Lung Disease": "yes", "Active Tuberculosis": "no", "Pulmonary Edema": "no", "Pleural Effusion": "no", "Lung Cancer": "no", "Emphysema": "no" }	{ "Pneumonia": "yes", "Interstitial Lung Disease": "yes", "Active Tuberculosis": "no", "Pulmonary Edema": "no", "Pleural Effusion": "no", "Lung Cancer": "no", "Emphysema": "no" }	``` { "Pneumonia": "cannot be determined", "Interstitial Lung Disease": "cannot be determined", "Active Tuberculosis": "cannot be determined", "Pulmonary Edema": "cannot be determined", "Pleural Effusion": "cannot be determined", "Lung Cancer": "cannot be determined", "Emphysema": "cannot be determined" } ```	yes	yes	no	no	no	no	no
Small left pleural effusion with atelectasis in LLL, R/O combined pneumonia	eumc	1	0	0	0	1	0	0	1	0	0	0	1	0	0	{ "Pneumonia": "yes", "Interstitial Lung Disease": "no", "Active Tuberculosis": "no", "Pulmonary Edema": "no", "Pleural Effusion": "yes", "Lung Cancer": "no", "Emphysema": "no" }	{ "Pneumonia": "yes", "Interstitial Lung Disease": "no", "Active Tuberculosis": "no", "Pulmonary Edema": "no", "Pleural Effusion": "yes", "Lung Cancer": "no", "Emphysema": "no" }	``` { "Pneumonia": "yes", "Interstitial Lung Disease": "no", "Active Tuberculosis": "no", "Pulmonary Edema": "no", "Pleural Effusion": "yes", "Lung Cancer": "no", "Emphysema": "no" } ```	yes	no	no	no	yes	no	no
S/P sternotomy r/o left pleural effusion Otherwise, no significant change	eumc	0	0	0	0	1	0	0	0	0	0	0	1	0	0	{ "Pneumonia": "no", "Interstitial Lung Disease": "no", "Active Tuberculosis": "no", "Pulmonary Edema": "no", "Pleural Effusion": "yes", "Lung Cancer": "no", "Emphysema": "no" }	{ "Pneumonia": "no", "Interstitial Lung Disease": "no", "Active Tuberculosis": "no", "Pulmonary Edema": "no", "Pleural Effusion": "yes", "Lung Cancer": "no", "Emphysema": "no" }	``` { "Pneumonia": "no", "Interstitial Lung Disease": "no", "Active Tuberculosis": "no", "Pulmonary Edema": "no", "Pleural Effusion": "yes", "Lung Cancer": "no", "Emphysema": "no" } ```	no	no	no	no	yes	no	no
Atelectasis, LLL Cardiomegaly with r/o pulmonary edema	eumc	0	0	0	1	0	0	0	0	0	0	1	0	0	0	{ "Pneumonia": "no", "Interstitial Lung Disease": "no", "Active Tuberculosis": "no", "Pulmonary Edema": "yes", "Pleural Effusion": "no", "Lung Cancer": "no", "Emphysema": "no" }	{ "Pneumonia": "no", "Interstitial Lung Disease": "no", "Active Tuberculosis": "no", "Pulmonary Edema": "yes", "Pleural Effusion": "no", "Lung Cancer": "no", "Emphysema": "no" }	``` { "Pneumonia": "no", "Interstitial Lung Disease": "no", "Active Tuberculosis": "no", "Pulmonary Edema": "yes", "Pleural Effusion": "no", "Lung Cancer": "no", "Emphysema": "no" } ```	no	no	no	yes	no	no	no
Probable pneumonia in both lungs - interval progression in RLLz	eumc	1	0	0	0	0	0	0	1	0	0	0	0	0	0	{ "Pneumonia": "yes", "Interstitial Lung Disease": "no", "Active Tuberculosis": "no", "Pulmonary Edema": "no", "Pleural Effusion": "no", "Lung Cancer": "no", "Emphysema": "no" }	{ "Pneumonia": "yes", "Interstitial Lung Disease": "no", "Active Tuberculosis": "no", "Pulmonary Edema": "no", "Pleural Effusion": "no", "Lung Cancer": "no", "Emphysema": "no" }	``` { "Pneumonia": "yes", "Interstitial Lung Disease": "no", "Active Tuberculosis": "no", "Pulmonary Edema": "no", "Pleural Effusion": "no", "Lung Cancer": "no", "Emphysema": "no" } ```	yes	no	no	no	no	no	no
Right pleural effusion Suspicious increased opacity in BLLZ, r/o pneumonia Atelectasis in RLLZ S/P CVC insertion, right	eumc	1	0	0	0	1	0	0	1	0	0	0	1	0	0	{ "Pneumonia": "r/o", "Interstitial Lung Disease": "no", "Active Tuberculosis": "no", "Pulmonary Edema": "no", "Pleural Effusion": "yes", "Lung Cancer": "no", "Emphysema": "no" }	{ "Pneumonia": "yes", "Interstitial Lung Disease": "no", "Active Tuberculosis": "no", "Pulmonary Edema": "no", "Pleural Effusion": "yes", "Lung Cancer": "no", "Emphysema": "no" }	``` { "Pneumonia": "yes", "Interstitial Lung Disease": "no", "Active Tuberculosis": "no", "Pulmonary Edema": "no", "Pleural Effusion": "yes", "Lung Cancer": "no", "Emphysema": "no" } ```	yes	no	no	no	yes	no	no
Pulmonary edema, both Atelectasis in LLLZ	eumc	0	0	0	1	0	0	0	0	0	0	1	0	0	0	{ "Pneumonia": "no", "Interstitial Lung Disease": "no", "Active Tuberculosis": "no", "Pulmonary Edema": "yes", "Pleural Effusion": "no", "Lung Cancer": "no", "Emphysema": "no" }	{ "Pneumonia": "no", "Interstitial Lung Disease": "no", "Active Tuberculosis": "no", "Pulmonary Edema": "yes", "Pleural Effusion": "no", "Lung Cancer": "no", "Emphysema": "no" }	``` { "Pneumonia": "no", "Interstitial Lung Disease": "no", "Active Tuberculosis": "no", "Pulmonary Edema": "yes", "Pleural Effusion": "no", "Lung Cancer": "no", "Emphysema": "no" } ```	no	no	no	yes	no	no	no
Bilateral pleural effusion Atelectasis in BLL	eumc	0	0	0	0	1	0	0	0	0	0	0	1	0	0	{ "Pneumonia": "no", "Interstitial Lung Disease": "no", "Active Tuberculosis": "no", "Pulmonary Edema": "no", "Pleural Effusion": "yes", "Lung Cancer": "no", "Emphysema": "no" }	{ "Pneumonia": "no", "Interstitial Lung Disease": "no", "Active Tuberculosis": "no", "Pulmonary Edema": "no", "Pleural Effusion": "yes", "Lung Cancer": "no", "Emphysema": "no" }	``` { "Pneumonia": "no", "Interstitial Lung Disease": "no", "Active Tuberculosis": "no", "Pulmonary Edema": "no", "Pleural Effusion": "yes", "Lung Cancer": "no", "Emphysema": "no" } ```	no	no	no	no	yes	no	no
Right pleural effusion Calcified granuloma, right lung	eumc	0	0	0	0	1	0	0	0	0	0	0	1	0	0	{ "Pneumonia": "no", "Interstitial Lung Disease": "no", "Active Tuberculosis": "no", "Pulmonary Edema": "no", "Pleural Effusion": "yes", "Lung Cancer": "no", "Emphysema": "no" }	{ "Pneumonia": "no", "Interstitial Lung Disease": "no", "Active Tuberculosis": "no", "Pulmonary Edema": "no", "Pleural Effusion": "yes", "Lung Cancer": "no", "Emphysema": "no" }	``` { "Pneumonia": "no", "Interstitial Lung Disease": "no", "Active Tuberculosis": "no", "Pulmonary Edema": "no", "Pleural Effusion": "yes", "Lung Cancer": "no", "Emphysema": "no" } ```	no	no	no	no	yes	no	no
Consolidation in LUL - r/o pneumonia Fibrosis, BUL	eumc	1	0	0	0	0	0	0	1	0	0	0	0	0	0	{ "Pneumonia": "r/o", "Interstitial Lung Disease": "yes", "Active Tuberculosis": "no", "Pulmonary Edema": "no", "Pleural Effusion": "no", "Lung Cancer": "no", "Emphysema": "no" }	{ "Pneumonia": "yes", "Interstitial Lung Disease": "yes", "Active Tuberculosis": "no", "Pulmonary Edema": "no", "Pleural Effusion": "no", "Lung Cancer": "no", "Emphysema": "no" }	``` { "Pneumonia": "yes", "Interstitial Lung Disease": "no", "Active Tuberculosis": "no", "Pulmonary Edema": "no", "Pleural Effusion": "no", "Lung Cancer": "no", "Emphysema": "no" } ```	yes	yes	no	no	no	no	no
Suspicious slightly increased extent of GGO and cosolidation in BULz and decreased extent in RLLz - r/o pneumonia No change of bilateral pleural effusion	eumc	1	0	0	0	1	0	0	1	0	0	0	1	0	0	{ "Pneumonia": "yes", "Interstitial Lung Disease": "no", "Active Tuberculosis": "no", "Pulmonary Edema": "no", "Pleural Effusion": "yes", "Lung Cancer": "no", "Emphysema": "no" }	{ "Pneumonia": "yes", "Interstitial Lung Disease": "no", "Active Tuberculosis": "no", "Pulmonary Edema": "no", "Pleural Effusion": "yes", "Lung Cancer": "no", "Emphysema": "no" }	``` { "Pneumonia": "yes", "Interstitial Lung Disease": "no", "Active Tuberculosis": "no", "Pulmonary Edema": "no", "Pleural Effusion": "yes", "Lung Cancer": "no", "Emphysema": "no" } ```	yes	no	no	no	yes	no	no
Slightly decreased extent of consolidation and GGO in right lung - r/o slight improved pneumonia Otherwise, no remarkable change	eumc	1	0	0	0	0	0	0	1	0	0	0	0	0	0	{ "Pneumonia": "yes" }	{ "Pneumonia": "yes", "Interstitial Lung Disease": "no", "Active Tuberculosis": "no", "Pulmonary Edema": "no", "Pleural Effusion": "no", "Lung Cancer": "no", "Emphysema": "no" }	``` { "Pneumonia": "yes", "Interstitial Lung Disease": "no", "Active Tuberculosis": "no", "Pulmonary Edema": "no", "Pleural Effusion": "no", "Lung Cancer": "no", "Emphysema": "no" } ```	yes	no	no	no	no	no	no
Pneumonia, both lungs - increased extent of consolidation in RLLz	eumc	1	0	0	0	0	0	0	1	0	0	0	0	0	0	{ "Pneumonia": "yes", "Interstitial Lung Disease": "no", "Active Tuberculosis": "no", "Pulmonary Edema": "no", "Pleural Effusion": "no", "Lung Cancer": "no", "Emphysema": "no" }	{ "Pneumonia": "yes", "Interstitial Lung Disease": "no", "Active Tuberculosis": "no", "Pulmonary Edema": "no", "Pleural Effusion": "no", "Lung Cancer": "no", "Emphysema": "no" }	``` { "Pneumonia": "yes", "Interstitial Lung Disease": "no", "Active Tuberculosis": "no", "Pulmonary Edema": "no", "Pleural Effusion": "no", "Lung Cancer": "no", "Emphysema": "no" } ```	yes	no	no	no	no	no	no
Patchy consolidation and GGO, both lungs - probable pneumonia	eumc	1	0	0	0	0	0	0	1	0	0	0	0	0	0	{ "Pneumonia": "yes", "Interstitial Lung Disease": "no", "Active Tuberculosis": "no", "Pulmonary Edema": "no", "Pleural Effusion": "no", "Lung Cancer": "no", "Emphysema": "no" }	{ "Pneumonia": "yes", "Interstitial Lung Disease": "no", "Active Tuberculosis": "no", "Pulmonary Edema": "no", "Pleural Effusion": "no", "Lung Cancer": "no", "Emphysema": "no" }	``` { "Pneumonia": "yes", "Interstitial Lung Disease": "no", "Active Tuberculosis": "no", "Pulmonary Edema": "no", "Pleural Effusion": "no", "Lung Cancer": "no", "Emphysema": "no" } ```	yes	no	no	no	no	no	no
Peumonia in both lungs Bilateral pleural effusion	eumc	1	0	0	0	1	0	0	1	0	0	0	1	0	0	{ "Pneumonia": "yes", "Interstitial Lung Disease": "no", "Active Tuberculosis": "no", "Pulmonary Edema": "no", "Pleural Effusion": "yes", "Lung Cancer": "no", "Emphysema": "no" }	{ "Pneumonia": "yes", "Interstitial Lung Disease": "no", "Active Tuberculosis": "no", "Pulmonary Edema": "no", "Pleural Effusion": "yes", "Lung Cancer": "no", "Emphysema": "no" }	``` { "Pneumonia": "yes", "Interstitial Lung Disease": "no", "Active Tuberculosis": "no", "Pulmonary Edema": "no", "Pleural Effusion": "yes", "Lung Cancer": "no", "Emphysema": "no" } ```	yes	no	no	no	yes	no	no
Increased left pleural effusion Otherwise, no significant change	eumc	0	0	0	0	1	0	0	0	0	0	0	1	0	0	{ "Pneumonia": "no", "Interstitial Lung Disease": "no", "Active Tuberculosis": "no", "Pulmonary Edema": "no", "Pleural Effusion": "yes", "Lung Cancer": "no", "Emphysema": "no" }	{ "Pneumonia": "no", "Interstitial Lung Disease": "no", "Active Tuberculosis": "no", "Pulmonary Edema": "no", "Pleural Effusion": "yes", "Lung Cancer": "no", "Emphysema": "no" }	``` { "Pneumonia": "no", "Interstitial Lung Disease": "no", "Active Tuberculosis": "no", "Pulmonary Edema": "no", "Pleural Effusion": "yes", "Lung Cancer": "no", "Emphysema": "no" } ```	no	no	no	no	yes	no	no
Increased opacity in left lung - probable pneumonia	eumc	1	0	0	0	0	0	0	1	0	0	0	0	0	0	{ "Pneumonia": "yes", "Interstitial Lung Disease": "no", "Active Tuberculosis": "no", "Pulmonary Edema": "no", "Pleural Effusion": "no", "Lung Cancer": "no", "Emphysema": "no" }	{ "Pneumonia": "yes", "Interstitial Lung Disease": "no", "Active Tuberculosis": "no", "Pulmonary Edema": "no", "Pleural Effusion": "no", "Lung Cancer": "no", "Emphysema": "no" }	``` { "Pneumonia": "yes", "Interstitial Lung Disease": "no", "Active Tuberculosis": "no", "Pulmonary Edema": "no", "Pleural Effusion": "no", "Lung Cancer": "no", "Emphysema": "no" } ```	yes	no	no	no	no	no	no
Diffuse reticular opacities in both lungs - probable interstitial fibrosis	eumc	0	1	0	0	0	0	0	0	1	0	0	0	0	0	{ "Pneumonia": "no", "Interstitial Lung Disease": "yes", "Active Tuberculosis": "no", "Pulmonary Edema": "no", "Pleural Effusion": "no", "Lung Cancer": "no", "Emphysema": "no" }	{ "Pneumonia": "no", "Interstitial Lung Disease": "yes", "Active Tuberculosis": "no", "Pulmonary Edema": "no", "Pleural Effusion": "no", "Lung Cancer": "no", "Emphysema": "no" }	``` { "Pneumonia": "no", "Interstitial Lung Disease": "yes", "Active Tuberculosis": "no", "Pulmonary Edema": "no", "Pleural Effusion": "no", "Lung Cancer": "no", "Emphysema": "no" } ```	no	yes	no	no	no	no	no
Bronchiectasis, both lungs. Suspicious increased opacity in LLLz, R/O combined aspiration or inflammation.	eumc	1	0	0	0	0	0	0	1	0	0	0	0	0	0	{ "Pneumonia": "no", "Interstitial Lung Disease": "no", "Active Tuberculosis": "no", "Pulmonary Edema": "no", "Pleural Effusion": "no", "Lung Cancer": "no", "Emphysema": "no" }	{ "Pneumonia": "no", "Interstitial Lung Disease": "no", "Active Tuberculosis": "no", "Pulmonary Edema": "no", "Pleural Effusion": "no", "Lung Cancer": "no", "Emphysema": "no" }	{ "Pneumonia": "no", "Interstitial Lung Disease": "no", "Active Tuberculosis": "no", "Pulmonary Edema": "no", "Pleural Effusion": "no", "Lung Cancer": "no", "Emphysema": "no" }	no	no	no	no	no	no	no
Increased consolidation in RLL - r/o pneumonia	eumc	1	0	0	0	0	0	0	1	0	0	0	0	0	0	{ "Pneumonia": "yes" }	{ "Pneumonia": "yes", "Interstitial Lung Disease": "no", "Active Tuberculosis": "no", "Pulmonary Edema": "no", "Pleural Effusion": "no", "Lung Cancer": "no", "Emphysema": "no" }	``` { "Pneumonia": "yes", "Interstitial Lung Disease": "no", "Active Tuberculosis": "no", "Pulmonary Edema": "no", "Pleural Effusion": "no", "Lung Cancer": "no", "Emphysema": "no" } ```	yes	no	no	no	no	no	no
Slightly interval improvement of focal consolidation in RLL - R/O combined pneumonia	eumc	1	0	0	0	0	0	0	1	0	0	0	0	0	0	{ "Pneumonia": "yes", "Interstitial Lung Disease": "no", "Active Tuberculosis": "no", "Pulmonary Edema": "no", "Pleural Effusion": "no", "Lung Cancer": "no", "Emphysema": "no" }	{ "Pneumonia": "yes", "Interstitial Lung Disease": "no", "Active Tuberculosis": "no", "Pulmonary Edema": "no", "Pleural Effusion": "no", "Lung Cancer": "no", "Emphysema": "no" }	``` { "Pneumonia": "yes", "Interstitial Lung Disease": "no", "Active Tuberculosis": "no", "Pulmonary Edema": "no", "Pleural Effusion": "no", "Lung Cancer": "no", "Emphysema": "no" } ```	yes	no	no	no	no	no	no
Minimal bilateral pleural effusion Linear atelectasis in BLL	eumc	0	0	0	0	1	0	0	0	0	0	0	1	0	0	{ "Pneumonia": "no", "Interstitial Lung Disease": "no", "Active Tuberculosis": "no", "Pulmonary Edema": "no", "Pleural Effusion": "yes", "Lung Cancer": "no", "Emphysema": "no" }	{ "Pneumonia": "no", "Interstitial Lung Disease": "no", "Active Tuberculosis": "no", "Pulmonary Edema": "no", "Pleural Effusion": "yes", "Lung Cancer": "no", "Emphysema": "no" }	``` { "Pneumonia": "no", "Interstitial Lung Disease": "no", "Active Tuberculosis": "no", "Pulmonary Edema": "no", "Pleural Effusion": "yes", "Lung Cancer": "no", "Emphysema": "no" } ```	no	no	no	no	yes	no	no
No change of about 4cm mass-like consolidation in RML with multiple tiny nodules in both lungs S/P both PCD insertion and decreased bilateral pleural effusion	eumc	0	0	0	0	1	0	0	0	0	0	0	1	0	0	{ "Pneumonia": "no", "Interstitial Lung Disease": "no", "Active Tuberculosis": "no", "Pulmonary Edema": "no", "Pleural Effusion": "yes", "Lung Cancer": "no", "Emphysema": "no" }	{ "Pneumonia": "yes", "Interstitial Lung Disease": "no", "Active Tuberculosis": "no", "Pulmonary Edema": "no", "Pleural Effusion": "yes", "Lung Cancer": "yes", "Emphysema": "no" }	``` { "Pneumonia": "no", "Interstitial Lung Disease": "no", "Active Tuberculosis": "no", "Pulmonary Edema": "no", "Pleural Effusion": "yes", "Lung Cancer": "yes", "Emphysema": "no" } ```	yes	no	no	no	yes	yes	no
Aggravation of consolidation and GGO, left lung - r/o pneumonia aggravation Atelectasis and r/o central lung cancer	eumc	1	0	0	0	0	1	0	1	0	0	0	0	1	0	{ "Pneumonia": "yes", "Interstitial Lung Disease": "no", "Active Tuberculosis": "no", "Pulmonary Edema": "no", "Pleural Effusion": "no", "Lung Cancer": "yes", "Emphysema": "no" }	{ "Pneumonia": "yes", "Interstitial Lung Disease": "no", "Active Tuberculosis": "no", "Pulmonary Edema": "no", "Pleural Effusion": "no", "Lung Cancer": "yes", "Emphysema": "no" }	``` { "Pneumonia": "yes", "Interstitial Lung Disease": "no", "Active Tuberculosis": "no", "Pulmonary Edema": "no", "Pleural Effusion": "no", "Lung Cancer": "yes", "Emphysema": "no" } ```	yes	no	no	no	no	yes	no
Pneumonia, both lungs Small calcified granulomas, right lung	eumc	1	0	0	0	0	0	0	1	0	0	0	0	0	0	{ "Pneumonia": "yes", "Interstitial Lung Disease": "no", "Active Tuberculosis": "no", "Pulmonary Edema": "no", "Pleural Effusion": "no", "Lung Cancer": "no", "Emphysema": "no" }	{ "Pneumonia": "yes", "Interstitial Lung Disease": "no", "Active Tuberculosis": "no", "Pulmonary Edema": "no", "Pleural Effusion": "no", "Lung Cancer": "no", "Emphysema": "no" }	``` { "Pneumonia": "yes", "Interstitial Lung Disease": "no", "Active Tuberculosis": "no", "Pulmonary Edema": "no", "Pleural Effusion": "no", "Lung Cancer": "no", "Emphysema": "no" } ```	yes	no	no	no	no	no	no
Slightly improvement of previous pneumonia in LLL - with small left pleural effusion	eumc	1	0	0	0	1	0	0	1	0	0	0	1	0	0	{ "Pneumonia": "yes", "Interstitial Lung Disease": "no", "Active Tuberculosis": "no", "Pulmonary Edema": "no", "Pleural Effusion": "yes", "Lung Cancer": "no", "Emphysema": "no" }	{ "Pneumonia": "yes", "Interstitial Lung Disease": "no", "Active Tuberculosis": "no", "Pulmonary Edema": "no", "Pleural Effusion": "yes", "Lung Cancer": "no", "Emphysema": "no" }	``` { "Pneumonia": "yes", "Interstitial Lung Disease": "no", "Active Tuberculosis": "no", "Pulmonary Edema": "no", "Pleural Effusion": "yes", "Lung Cancer": "no", "Emphysema": "no" } ```	yes	no	no	no	yes	no	no
Consolidation in right lung and LLL, dependent area --> r/o aspiration pneumonia	eumc	1	0	0	0	0	0	0	1	0	0	0	0	0	0	{ "Pneumonia": "yes", "Interstitial Lung Disease": "no", "Active Tuberculosis": "no", "Pulmonary Edema": "no", "Pleural Effusion": "no", "Lung Cancer": "no", "Emphysema": "no" }	{ "Pneumonia": "yes", "Interstitial Lung Disease": "no", "Active Tuberculosis": "no", "Pulmonary Edema": "no", "Pleural Effusion": "no", "Lung Cancer": "no", "Emphysema": "no" }	``` { "Pneumonia": "yes", "Interstitial Lung Disease": "no", "Active Tuberculosis": "no", "Pulmonary Edema": "no", "Pleural Effusion": "no", "Lung Cancer": "no", "Emphysema": "no" } ```	yes	no	no	no	no	no	no
1. Consolidation in RUL --> r/o pneumonia or active TB 2. Emphysema in both lungs	eumc	1	0	1	0	0	0	1	1	0	0	0	0	0	1	{ "Pneumonia": "r/o", "Interstitial Lung Disease": "no", "Active Tuberculosis": "r/o", "Pulmonary Edema": "no", "Pleural Effusion": "no", "Lung Cancer": "no", "Emphysema": "yes" }	{ "Pneumonia": "yes", "Interstitial Lung Disease": "no", "Active Tuberculosis": "yes", "Pulmonary Edema": "no", "Pleural Effusion": "no", "Lung Cancer": "no", "Emphysema": "yes" }	``` { "Pneumonia": "yes", "Interstitial Lung Disease": "no", "Active Tuberculosis": "yes", "Pulmonary Edema": "no", "Pleural Effusion": "no", "Lung Cancer": "no", "Emphysema": "yes" } ```	yes	no	yes	no	no	no	yes
Ill-defined GGO and consolidation in left lung, especially in LUL - probable pneumonia	eumc	1	0	0	0	0	0	0	1	0	0	0	0	0	0	{ "Pneumonia": "yes", "Interstitial Lung Disease": "no", "Active Tuberculosis": "no", "Pulmonary Edema": "no", "Pleural Effusion": "no", "Lung Cancer": "no", "Emphysema": "no" }	{ "Pneumonia": "yes", "Interstitial Lung Disease": "no", "Active Tuberculosis": "no", "Pulmonary Edema": "no", "Pleural Effusion": "no", "Lung Cancer": "no", "Emphysema": "no" }	``` { "Pneumonia": "yes", "Interstitial Lung Disease": "no", "Active Tuberculosis": "no", "Pulmonary Edema": "no", "Pleural Effusion": "no", "Lung Cancer": "no", "Emphysema": "no" } ```	yes	no	no	no	no	no	no
No change of consolidation at at RMLz - R/O pneumonia	eumc	1	0	0	0	0	0	0	1	0	0	0	0	0	0	{ "Pneumonia": "no", "Interstitial Lung Disease": "no", "Active Tuberculosis": "no", "Pulmonary Edema": "no", "Pleural Effusion": "no", "Lung Cancer": "no", "Emphysema": "no" }	{ "Pneumonia": "yes", "Interstitial Lung Disease": "no", "Active Tuberculosis": "no", "Pulmonary Edema": "no", "Pleural Effusion": "no", "Lung Cancer": "no", "Emphysema": "no" }	{ "Pneumonia": "no", "Interstitial Lung Disease": "no", "Active Tuberculosis": "no", "Pulmonary Edema": "no", "Pleural Effusion": "no", "Lung Cancer": "no", "Emphysema": "no" }	yes	no	no	no	no	no	no
Pulmonary edema Bilateral pleural effusion Cardiomegaly Consolidation in LLL - R/O atelectasis or pneumonia	eumc	1	0	0	1	1	0	0	1	0	0	1	1	0	0	{ "Pneumonia": "yes", "Interstitial Lung Disease": "no", "Active Tuberculosis": "no", "Pulmonary Edema": "yes", "Pleural Effusion": "yes", "Lung Cancer": "no", "Emphysema": "no" }	{ "Pneumonia": "yes", "Interstitial Lung Disease": "no", "Active Tuberculosis": "no", "Pulmonary Edema": "yes", "Pleural Effusion": "yes", "Lung Cancer": "no", "Emphysema": "no" }	``` { "Pneumonia": "yes", "Interstitial Lung Disease": "no", "Active Tuberculosis": "no", "Pulmonary Edema": "yes", "Pleural Effusion": "yes", "Lung Cancer": "no", "Emphysema": "no" } ```	yes	no	no	yes	yes	no	no
Patchy ground glass opaicities in BLLz(esp. LLLz) - ddx. aspiration pneumonia vs. dependent opacities Probable inactive TB, LUL	eumc	1	0	0	0	0	0	0	1	0	0	0	0	0	0	{ "Pneumonia": "yes", "Interstitial Lung Disease": "no", "Active Tuberculosis": "probable", "Pulmonary Edema": "no", "Pleural Effusion": "no", "Lung Cancer": "no", "Emphysema": "no" }	{ "Pneumonia": "yes", "Interstitial Lung Disease": "no", "Active Tuberculosis": "no", "Pulmonary Edema": "no", "Pleural Effusion": "no", "Lung Cancer": "no", "Emphysema": "no" }	``` { "Pneumonia": "yes", "Interstitial Lung Disease": "no", "Active Tuberculosis": "no", "Pulmonary Edema": "no", "Pleural Effusion": "no", "Lung Cancer": "no", "Emphysema": "no" } ```	yes	no	no	no	no	no	no
Dependent atelectasis BLL. Minimal left pleural effusion.	eumc	0	0	0	0	1	0	0	0	0	0	0	1	0	0	{ "Pneumonia": "no", "Interstitial Lung Disease": "no", "Active Tuberculosis": "no", "Pulmonary Edema": "no", "Pleural Effusion": "yes", "Lung Cancer": "no", "Emphysema": "no" }	{ "Pneumonia": "no", "Interstitial Lung Disease": "no", "Active Tuberculosis": "no", "Pulmonary Edema": "no", "Pleural Effusion": "yes", "Lung Cancer": "no", "Emphysema": "no" }	``` { "Pneumonia": "no", "Interstitial Lung Disease": "no", "Active Tuberculosis": "no", "Pulmonary Edema": "no", "Pleural Effusion": "yes", "Lung Cancer": "no", "Emphysema": "no" } ```	no	no	no	no	yes	no	no
Interval increased patchy opaicities, BLLz - R/O pneumonia	eumc	1	0	0	0	0	0	0	1	0	0	0	0	0	0	{ "Pneumonia": "yes" }	{ "Pneumonia": "yes", "Interstitial Lung Disease": "no", "Active Tuberculosis": "no", "Pulmonary Edema": "no", "Pleural Effusion": "no", "Lung Cancer": "no", "Emphysema": "no" }	``` { "Pneumonia": "yes", "Interstitial Lung Disease": "no", "Active Tuberculosis": "no", "Pulmonary Edema": "no", "Pleural Effusion": "no", "Lung Cancer": "no", "Emphysema": "no" } ```	yes	no	no	no	no	no	no
About 7cm sized mass like consolidaiton in RUL. -DDx. lung cancer vs. pneumonia Rec) clinical and chest CT correlation	eumc	1	0	0	0	0	1	0	1	0	0	0	0	1	0	{ "Pneumonia": "yes", "Interstitial Lung Disease": "no", "Active Tuberculosis": "no", "Pulmonary Edema": "no", "Pleural Effusion": "no", "Lung Cancer": "possible", "Emphysema": "no" }	{ "Pneumonia": "yes", "Interstitial Lung Disease": "no", "Active Tuberculosis": "no", "Pulmonary Edema": "no", "Pleural Effusion": "no", "Lung Cancer": "yes", "Emphysema": "no" }	``` { "Pneumonia": "yes", "Interstitial Lung Disease": "no", "Active Tuberculosis": "no", "Pulmonary Edema": "no", "Pleural Effusion": "no", "Lung Cancer": "yes", "Emphysema": "no" } ```	yes	no	no	no	no	yes	no
Newly appeared focal patchy opacity in RMLz - R/O pneumonia.	eumc	1	0	0	0	0	0	0	1	0	0	0	0	0	0	{ "Pneumonia": "yes" }	{ "Pneumonia": "yes", "Interstitial Lung Disease": "no", "Active Tuberculosis": "no", "Pulmonary Edema": "no", "Pleural Effusion": "no", "Lung Cancer": "no", "Emphysema": "no" }	``` { "Pneumonia": "yes", "Interstitial Lung Disease": "no", "Active Tuberculosis": "no", "Pulmonary Edema": "no", "Pleural Effusion": "no", "Lung Cancer": "no", "Emphysema": "no" } ```	yes	no	no	no	no	no	no
Consolidation and GGO in both lungs, probable pneumonia Bilateral pleural effusion	eumc	1	0	0	0	1	0	0	1	0	0	0	1	0	0	{ "Pneumonia": "yes", "Interstitial Lung Disease": "no", "Active Tuberculosis": "no", "Pulmonary Edema": "no", "Pleural Effusion": "yes", "Lung Cancer": "no", "Emphysema": "no" }	{ "Pneumonia": "yes", "Interstitial Lung Disease": "no", "Active Tuberculosis": "no", "Pulmonary Edema": "no", "Pleural Effusion": "yes", "Lung Cancer": "no", "Emphysema": "no" }	``` { "Pneumonia": "yes", "Interstitial Lung Disease": "no", "Active Tuberculosis": "no", "Pulmonary Edema": "no", "Pleural Effusion": "yes", "Lung Cancer": "no", "Emphysema": "no" } ```	yes	no	no	no	yes	no	no
Newly appeared consolidation and nodules in LUL. - probable newly developed pneumonia in LUL.	eumc	1	0	0	0	0	0	0	1	0	0	0	0	0	0	{ "Pneumonia": "yes", "Interstitial Lung Disease": "no", "Active Tuberculosis": "no", "Pulmonary Edema": "no", "Pleural Effusion": "no", "Lung Cancer": "no", "Emphysema": "no" }	{ "Pneumonia": "yes", "Interstitial Lung Disease": "no", "Active Tuberculosis": "no", "Pulmonary Edema": "no", "Pleural Effusion": "no", "Lung Cancer": "no", "Emphysema": "no" }	``` { "Pneumonia": "yes", "Interstitial Lung Disease": "no", "Active Tuberculosis": "no", "Pulmonary Edema": "no", "Pleural Effusion": "no", "Lung Cancer": "no", "Emphysema": "no" } ```	yes	no	no	no	no	no	no
[truncated: 370 more rows]

## Sheet: Sheet2
CTResult	Hospital	gold_pneumonia	gold_ILD	gold_active TB	gold_pulmonary edema	gold_pleural effusion	gold_lung cancer	gold_emphysema	LLM_gemini_result	GPT3_5_result	GPT4_result	pneumonia(GPT4)	interstitial lung disease(GPT4)	active tuberculosis(GPT4)	pulmonary edema(GPT4)	pleural effusion(GPT4)	lung cancer(GPT4)	emphysema(GPT4)
[truncated: 900 more rows]
